# Supplementary material for: Loss of FGFR4 promotes the malignant phenotype of PDAC
Source: Oncogene. 2022 Aug 13;41(38):4371–84. doi: 10.1038/s41388-022-02432-5 (PMC9481460; doi:10.1038/s41388-022-02432-5)
Supplement: Supplementary file 8 — Supplementary Tables [file 41388_2022_2432_MOESM8_ESM.xls]

## Sheet: Table S1
Table S1. Clinicopathological data of the resected PDAC cases.
Case ID	Sex	Age	Status	FOLLOW_UP (months)	GRADE	Stage	Lyph nodes Invasion	Resection Margin	Vascular Invasion	Perineural Invasion	FGFR4
PDAC 121	M	35	DOD	39,6	G2	2B	Positive	r1	yes	yes	high
PDAC 35	M	39	DOD	16,2	G2	3	Positive	r1	yes	yes	high
PDAC 119	M	42	DOD	30,0	G3	2B	Positive	r1	yes	yes	high
PDAC 37	M	45	n.a.	n.a.	G2	2B	Positive	r1	yes	yes	high
PDAC 51	M	45	DOD	26,5	G2	2B	Positive	r0	no	yes	low
PDAC 27	M	46	n.a.	n.a.	G2	2B	Positive	r0	no	yes	high
PDAC 38	M	46	n.a.	n.a.	G3	3	Positive	r0	yes	yes	low
PDAC 33	M	47	DOD	15,7	G2	2B	Positive	r1	yes	yes	n.a.
PDAC 69	F	49	ALIVE	70,1	G3	2B	Positive	r0	yes	yes	n.a.
PDAC 83	M	49	DOD	5,3	G2	2B	Positive	r1	yes	yes	high
PDAC 123	F	50	DOD	20,9	G2	2B	Positive	r1	yes	yes	high
PDAC 124	F	50	ALIVE	86,2	G2	2A	Negative	r0	no	yes	n.a.
PDAC 22	F	50	ALIVE	23,0	G2	2B	Positive	r0	yes	yes	high
PDAC 28	M	50	ALIVE	6,38	G2	3	Positive	r0	yes	yes	n.a.
PDAC 111	F	51	DOD	35,8	G2	2B	Positive	r0	yes	yes	high
PDAC 25	M	52	ALIVE	34,3	G2	2B	Positive	r2	yes	yes	high
PDAC 62	M	52	DOD	18,5	G2	3	Positive	r0	yes	yes	high
PDAC 65	F	52	DOD	23,9	G2	2B	Positive	r1	yes	yes	high
PDAC 74	F	52	DOD	19,0	G3	2A	Negative	r0	yes	yes	low
PDAC 49	M	53	DOD	11,1	G2	3	Positive	r2	yes	yes	n.a.
PDAC 24	F	54	DOD	5,1	G1	3	Positive	r1	yes	yes	high
PDAC 32	F	54	ALIVE	41,6	G2	3	Positive	r0	no	yes	high
PDAC 6	F	54	DOD	34,0	G2	3	Positive	r1	yes	yes	high
PDAC 89	F	56	n.a.	n.a.	G2	2B	Positive	r1	yes	yes	low
PDAC 92	M	56	DOD	12,6	G3	3	Positive	r1	yes	yes	high
PDAC 103	M	57	ALIVE	60,1	G2	2B	Positive	r0	yes	yes	n.a.
PDAC 60	M	57	DOD	0,6	G2	3	Positive	r2	yes	yes	low
PDAC 14	F	58	ALIVE	44,8	G2	2B	Positive	r0	yes	yes	high
PDAC 48	M	58	n.a.	n.a.	G2	3	Positive	r1	yes	yes	high
PDAC 93	F	58	DOD	31,1	G2	2B	Positive	r1	yes	yes	n.a.
PDAC 94	M	58	DOD	13,7	G2	2B	Positive	r1	yes	yes	high
PDAC 112	M	59	ALIVE	39,4	G2	3	Positive	r0	yes	yes	high
PDAC 114	F	59	ALIVE	42,7	G3	2B	Positive	r0	yes	yes	high
PDAC 18	F	59	n.a.	n.a.	G2	2B	Positive	r1	yes	yes	low
PDAC 80	M	59	DOD	40,0	G3	3	Positive	r0	yes	yes	low
PDAC 91	M	59	DOD	11,0	G3	3	Positive	r2	yes	yes	high
PDAC 36	M	60	DOD	12,0	G2	2B	Positive	r0	yes	yes	high
PDAC 52	M	60	DOD	23,9	G3	3	Positive	r0	yes	yes	high
PDAC 55	F	60	DOD	22,5	G2	2A	Negative	r0	no	yes	high
PDAC 108	F	61	ALIVE	21,1	G2	2B	Positive	r0	yes	yes	low
PDAC 19	M	61	ALIVE	36,7	G2	3	Positive	r0	yes	yes	high
PDAC 64	F	62	ALIVE	72,7	G3	2B	Positive	r0	yes	yes	high
PDAC 7	F	62	n.a.	n.a.	G2	2B	Positive	r0	no	yes	high
PDAC 9	F	62	n.a.	n.a.	G2	2B	Positive	r0	yes	yes	high
PDAC 109	F	63	ALIVE	23,3	G2	2A	Negative	r0	yes	yes	high
PDAC 42	M	63	ALIVE	37,8	G3	2B	Positive	r0	yes	yes	high
PDAC 54	F	63	DOD	12,0	G3	2B	Positive	r0	yes	yes	high
PDAC 70	F	63	DOD	21,6	G2	4	Positive	r1	yes	yes	n.a.
PDAC 3	F	64	DOD	22,7	G2	3	Positive	r0	yes	yes	high
PDAC 39	M	65	ALIVE	17,1	G3	2A	Negative	r0	yes	yes	low
PDAC 97	F	65	DOD	12,0	G2	3	Positive	r0	yes	yes	high
PDAC 1	M	66	ALIVE	22,0	G1	2B	Positive	r0	yes	yes	low
PDAC 110	F	66	DOD	23,6	G3	2A	Positive	r0	yes	yes	high
PDAC 122	F	66	DOD	32,8	G3	3	Positive	r1	yes	yes	high
PDAC 50	F	66	DOD	61,0	G2	2B	Positive	r0	no	yes	high
PDAC 99	F	66	DOD	9,6	G2	3	Positive	r1	yes	yes	high
PDAC 116	M	67	DOD	38,7	G2	2B	Positive	r0	yes	yes	high
PDAC 31	F	67	DOD	39,5	G2	2B	Positive	r0	yes	yes	high
PDAC 46	M	67	n.a.	n.a.	G2	2B	Positive	r0	yes	yes	high
PDAC 77	M	67	DOD	37,0	G3	2B	Positive	r1	yes	yes	high
PDAC 86	F	67	DOD	47,2	G3	2B	Positive	r0	yes	yes	high
PDAC 100	M	68	ALIVE	14,5	G2	2B	Positive	r1	yes	yes	high
PDAC 47	M	68	ALIVE	33,5	G2	1A	Negative	r0	yes	yes	high
PDAC 56	F	68	DOD	3,9	G3	2B	Positive	r0	yes	yes	low
PDAC 63	M	68	DOD	3,0	G2	2B	Positive	r1	yes	yes	high
PDAC 67	M	68	DOD	11,2	G3	2B	Positive	r1	yes	yes	low
PDAC 73	F	68	DOD	16,2	G2	2B	Positive	r0	yes	yes	high
PDAC 17	M	69	DOD	31,5	G2	2B	Positive	r2	yes	yes	high
PDAC 23	M	69	DOD	30,9	G2	2B	Positive	r0	yes	yes	high
PDAC 30	M	69	n.a.	n.a.	G2	3	Positive	r1	yes	yes	high
PDAC 41	F	69	n.a.	n.a.	G2	2A	Negative	r1	yes	yes	high
PDAC 66	M	69	DOD	10,8	G3	2B	Positive	r0	yes	yes	high
PDAC 76	F	69	n.a.	n.a.	G3	3	Positive	r0	yes	yes	low
PDAC 84	F	69	DOD	30,1	G2	3	Positive	r2	yes	yes	high
PDAC 85	M	69	DOD	18,1	G2	2B	Positive	r0	yes	yes	high
PDAC 102	M	70	DOD	20,0	G3	3	Positive	r1	yes	yes	low
PDAC 113	M	70	ALIVE	53,0	G3	2A	Negative	r0	yes	yes	high
PDAC 118	M	70	DOD	14,9	G3	3	Positive	r0	yes	yes	low
PDAC 71	F	70	ALIVE	70,3	G2	3	Positive	r0	yes	yes	high
PDAC 98	M	70	n.a.	n.a.	G2	2B	Positive	r1	yes	yes	high
PDAC 115	M	71	DOD	11,4	G2	2B	Positive	r0	yes	yes	low
PDAC 13	F	71	n.a.	n.a.	G3	3	Positive	r0	yes	yes	high
PDAC 105	M	72	DOD	8,0	G3	3	Positive	r0	yes	yes	high
PDAC 8	F	72	n.a.	n.a.	G2	2B	Positive	r0	no	yes	high
PDAC 88	M	72	n.a.	n.a.	G3	3	Positive	r1	yes	yes	low
PDAC 57	F	73	DOD	30,1	G3	4	Positive	r2	no	yes	low
PDAC 96	F	73	ALIVE	45,0	G2	3	Positive	r0	yes	yes	high
PDAC 15	M	74	n.a.	n.a.	G2	2B	Positive	r0	yes	yes	high
PDAC 16	F	74	n.a.	n.a.	G2	3	Positive	r1	yes	yes	high
PDAC 53	M	74	DOD	3,5	G3	3	Positive	r1	yes	yes	low
PDAC 78	F	74	ALIVE	62,1	G2	2A	Negative	r0	yes	yes	high
PDAC 81	M	74	ALIVE	63,2	G2	2B	Positive	r0	yes	yes	high
PDAC 87	M	74	DOD	17,4	G3	2B	Positive	r0	yes	yes	high
PDAC 95	F	74	DOD	26,6	G2	2A	Negative	r1	yes	yes	high
PDAC 117	F	75	DOD	4,9	G3	2B	Positive	r0	yes	yes	high
PDAC 120	F	75	n.a.	n.a.	G2	2B	Positive	r0	yes	yes	low
PDAC 59	M	75	DOD	18,3	G2	3	Positive	r0	yes	yes	high
PDAC 61	F	75	DOD	26,4	G2	2B	Positive	r0	yes	yes	high
PDAC 79	M	75	n.a.	n.a.	G2	2B	Positive	r0	yes	yes	high
PDAC 29	F	76	DOD	15,0	G2	3	Positive	r1	yes	yes	high
PDAC 45	F	76	ALIVE	34,7	G2	3	Positive	r0	yes	yes	high
PDAC 4	M	77	ALIVE	33,1	G2	2B	Positive	r0	no	yes	n.a.
PDAC 101	F	78	n.a.	n.a.	G2	3	Positive	r0	yes	yes	high
PDAC 58	M	81	DOD	22,9	G2	3	Positive	r0	yes	yes	low
PDAC 72	M	81	DOD	41,1	G3	2B	Positive	r0	yes	yes	low
PDAC 104	F	82	DOD	45,3	G2	3	Positive	r0	yes	yes	high

## Sheet: Table S2
Table S2. List of differentially expressed genes upon FGFR1 knockdown in Hs766T cell line; Related to Supplemental Figure 3
	ENSEMBL	baseMean	log2FoldChange	lfcSE	stat	pvalue	padj	SYMBOL	GENENAME
1	ENSG00000147684	1169.39092618266	-1.09628193280524	0.0642536906053493	-17.0617737670305	2.85745383496733e-65	2.70972347169952e-61	NDUFB9	NADH:ubiquinone oxidoreductase subunit B9
2	ENSG00000077782	369.175244465318	-2.17529254623138	0.135216192058903	-16.0875152088574	3.12114677465104e-58	1.47989174320079e-54	FGFR1	fibroblast growth factor receptor 1
3	ENSG00000123643	410.567161554253	1.11495462007815	0.0959865995008439	11.615732048809	3.42839309938802e-31	1.08371505871655e-27	SLC36A1	solute carrier family 36 member 1
4	ENSG00000136807	323.426507384245	-1.11790010211676	0.0995248336349651	-11.232373481949	2.82778696354342e-29	6.70397594382056e-26	CDK9	cyclin dependent kinase 9
5	ENSG00000148411	491.821781337037	-0.982783560572467	0.0877075009790334	-11.2052395701868	3.84312616702578e-29	7.2888730883811e-26	NACC2	NACC family member 2
6	ENSG00000124214	1850.77770912049	-0.560351352056899	0.0503405730704024	-11.1312072525125	8.84296472756543e-29	1.39763057519172e-25	STAU1	staufen double-stranded RNA binding protein 1
7	ENSG00000134899	556.177220311242	0.974841486972867	0.0931283403060247	10.4677210371138	1.21533635722056e-25	1.64643352507466e-22	ERCC5	ERCC excision repair 5, endonuclease
8	ENSG00000173726	2153.06762510797	0.640742803403037	0.0624999596812023	10.2518914679516	1.16050012304964e-24	1.37562783335997e-21	TOMM20	translocase of outer mitochondrial membrane 20
9	ENSG00000138757	1522.30702247635	0.601801663941295	0.0596402522885423	10.0905284744563	6.08410765497678e-24	6.41062143246053e-21	G3BP2	G3BP stress granule assembly factor 2
10	ENSG00000214706	486.718406125398	-0.864188910489608	0.0902481684074318	-9.57569472865272	1.01174784802993e-21	9.59440484286784e-19	IFRD2	interferon related developmental regulator 2
11	ENSG00000117868	1724.27772279614	0.738554479626042	0.0794050189202363	9.30110576974905	1.38992540807387e-20	1.19824205861496e-17	ESYT2	extended synaptotagmin 2
12	ENSG00000249915	1447.85604022499	0.639711820883472	0.0717542916732482	8.9153109307603	4.86449348342386e-19	3.84416597527571e-16	PDCD6	programmed cell death 6
13	ENSG00000103257	6754.42336308677	-0.516349748706367	0.0587329773299655	-8.79147920265445	1.4760355157979e-18	1.07671113817781e-15	SLC7A5	solute carrier family 7 member 5
14	ENSG00000163629	613.843287360191	0.650754903946052	0.0747367706315279	8.70729225315936	3.11219917271911e-18	2.10807033963538e-15	PTPN13	protein tyrosine phosphatase non-receptor type 13
15	ENSG00000164171	2138.83641741053	0.444648821079594	0.0512885509492905	8.6695532014391	4.33819310513959e-18	2.74260568106925e-15	ITGA2	integrin subunit alpha 2
16	ENSG00000126878	824.33702119248	-0.502280418322593	0.0582503753921126	-8.62278422999837	6.53455127549758e-18	3.76765215736604e-15	AIF1L	allograft inflammatory factor 1 like
17	ENSG00000130164	2289.02328021605	0.482341069946632	0.0559625399599484	8.61899889268495	6.75420085154727e-18	3.76765215736604e-15	LDLR	low density lipoprotein receptor
18	ENSG00000110492	5435.71026628957	-0.34526624038109	0.040673445110386	-8.48873852323186	2.08892128401291e-17	1.10051336312747e-14	MDK	midkine
19	ENSG00000054793	968.919748067908	0.570115782573057	0.0684062886248342	8.33425981783321	7.79845071990898e-17	3.89224779878405e-14	ATP9A	ATPase phospholipid transporting 9A (putative)
20	ENSG00000115756	739.784659084407	-0.864084382778798	0.104595517622957	-8.26119897311116	1.44216453610406e-16	6.83802314793741e-14	HPCAL1	hippocalcin like 1
21	ENSG00000188643	2880.9119800396	-1.00987048166294	0.126263145354823	-7.99814133273026	1.26311341075655e-15	5.70385927343065e-13	S100A16	S100 calcium binding protein A16
22	ENSG00000084090	961.412522919294	-0.536283177034545	0.0679768083959597	-7.8892079473743	3.0411042531356e-15	1.31085416511295e-12	STARD7	StAR related lipid transfer domain containing 7
23	ENSG00000111737	618.934135993094	-0.83026561987493	0.105552091717155	-7.8659324165718	3.6635829980126e-15	1.51051119870233e-12	RAB35	RAB35, member RAS oncogene family
24	ENSG00000156599	1787.53849014568	-0.401782738658855	0.0519451643589496	-7.73474766356441	1.03608397954621e-14	4.09382682418195e-12	ZDHHC5	zinc finger DHHC-type palmitoyltransferase 5
25	ENSG00000132541	150.722874035221	-1.42651781405515	0.190300049211217	-7.49615052632928	6.571931618151e-14	2.49286510139704e-11	RIDA	reactive intermediate imine deaminase A homolog
26	ENSG00000101972	1787.61181777915	0.538285175140223	0.0721648010471353	7.45910980602074	8.71089910322362e-14	3.17713293061037e-11	STAG2	stromal antigen 2
27	ENSG00000163428	771.617682488903	0.580985775268449	0.0797518338838345	7.28492057141539	3.21859874162253e-13	1.13044340247431e-10	LRRC58	leucine rich repeat containing 58
28	ENSG00000105976	3453.54510909389	1.12691301503175	0.156126598972581	7.21794378694986	5.27795235142018e-13	1.78752936244706e-10	MET	MET proto-oncogene, receptor tyrosine kinase
29	ENSG00000119917	1786.67698512205	-0.385090946083261	0.0536349683635199	-7.17984848006702	6.97887198552236e-13	2.28209113926581e-10	IFIT3	interferon induced protein with tetratricopeptide repeats 3
30	ENSG00000100596	625.938059956	0.660427740584364	0.0960155422437435	6.87834203870674	6.0553143001549e-12	1.91408485027896e-09	SPTLC2	serine palmitoyltransferase long chain base subunit 2
31	ENSG00000152104	687.364574105828	0.678680266600611	0.0995693119693618	6.81615904717154	9.35067730270974e-12	2.86040235037408e-09	PTPN14	protein tyrosine phosphatase non-receptor type 14
32	ENSG00000173597	1711.4349868737	0.424436818886007	0.0635286984121504	6.68102494611837	2.37276828576816e-11	7.03155051685608e-09	SULT1B1	sulfotransferase family 1B member 1
33	ENSG00000239264	1280.9043458121	-0.358732248962265	0.0542930190418252	-6.60733654700454	3.91295826802953e-11	1.12444191684012e-08	TXNDC5	thioredoxin domain containing 5
34	ENSG00000179218	4354.10120189083	-0.326717299638005	0.0495920013144748	-6.58810475435771	4.45476311805163e-11	1.24248584260246e-08	CALR	calreticulin
35	ENSG00000075223	368.769911914539	0.824144263869191	0.125966214192372	6.54258182762072	6.04657312321251e-11	1.63827579792641e-08	SEMA3C	semaphorin 3C
36	ENSG00000108107	3010.8304619105	-0.323790971128062	0.0499731664666235	-6.47929667103081	9.2151156083639e-11	2.42741503650319e-08	RPL28	ribosomal protein L28
37	ENSG00000166181	1326.18678110755	-0.744044960606065	0.115150242899534	-6.46151446901619	1.03660241856186e-10	2.65678398249246e-08	API5	apoptosis inhibitor 5
38	ENSG00000100201	2630.152313334	0.377603776289626	0.0599609931790017	6.29749035614477	3.02503174346874e-10	7.54904632192474e-08	DDX17	DEAD-box helicase 17
39	ENSG00000139697	711.105937382358	0.469371707667577	0.0745961209864074	6.29217312456641	3.13052051820965e-10	7.61198104466209e-08	SBNO1	strawberry notch homolog 1
40	ENSG00000112576	288.130102807271	0.751297569994186	0.119752629160868	6.2737459315815	3.52463487540069e-10	8.35602813085619e-08	CCND3	cyclin D3
41	ENSG00000058085	3891.3888211229	0.508593849961046	0.081432248537289	6.24560734962579	4.22156471972795e-10	9.76417030175125e-08	LAMC2	laminin subunit gamma 2
42	ENSG00000116741	671.250738459534	-0.786140062413321	0.127443256564926	-6.16854970284614	6.8919187203661e-10	1.51990849361004e-07	RGS2	regulator of G protein signaling 2
43	ENSG00000140943	1026.8570785739	0.504178769389046	0.081714807331286	6.16998051950387	6.82984069278508e-10	1.51990849361004e-07	MBTPS1	membrane bound transcription factor peptidase, site 1
44	ENSG00000179912	704.553031562678	-0.549594458136988	0.0891997933579597	-6.16138712262998	7.21104637637194e-10	1.5541443815258e-07	R3HDM2	R3H domain containing 2
45	ENSG00000134762	568.986376591729	0.566015327310908	0.0925506653628493	6.11573482580398	9.61130347121398e-10	2.02542201816716e-07	DSC3	desmocollin 3
46	ENSG00000106278	224.728336616586	0.627971979537622	0.102801247502079	6.10860271442639	1.00507167658239e-09	2.07197711065887e-07	PTPRZ1	protein tyrosine phosphatase receptor type Z1
47	ENSG00000198873	472.949406152886	0.485723483660841	0.079793992440244	6.0872187091602	1.14888980482529e-09	2.31806851471451e-07	GRK5	G protein-coupled receptor kinase 5
48	ENSG00000046604	3622.26411807072	0.30669224795033	0.0510836009537101	6.00373196533741	1.92832939017477e-09	3.80965575146404e-07	DSG2	desmoglein 2
49	ENSG00000124942	15086.724875846	0.310386669644444	0.0518219189687142	5.98948622168604	2.10504963358886e-09	4.07391544394351e-07	AHNAK	AHNAK nucleoprotein
50	ENSG00000179913	508.45445969924	1.42749570803623	0.23895735264564	5.97385136816913	2.31716929184169e-09	4.39474327890695e-07	B3GNT3	UDP-GlcNAc:betaGal beta-1,3-N-acetylglucosaminyltransferase 3
51	ENSG00000099810	977.768246395075	0.407608797968688	0.0685128772049708	5.94937498755511	2.69168332724385e-09	5.00494764553989e-07	MTAP	methylthioadenosine phosphorylase
52	ENSG00000197728	2480.10823355773	-0.348171011316394	0.0586176756140611	-5.93969323534342	2.85555908871419e-09	5.2075513150532e-07	RPS26	ribosomal protein S26
53	ENSG00000176871	1296.3640686913	-0.536056769251619	0.090427540398461	-5.92802554276642	3.06598815268935e-09	5.48580483999115e-07	WSB2	WD repeat and SOCS box containing 2
54	ENSG00000011007	647.727868475116	0.576226388962608	0.0974275841875356	5.91440703131309	3.33073300027219e-09	5.84913722992244e-07	ELOA	elongin A
55	ENSG00000171992	532.988930997709	-0.4476092290725	0.0761533695035485	-5.87773373641258	4.15921205718305e-09	7.17123780695761e-07	SYNPO	synaptopodin
56	ENSG00000090905	777.78639933398	0.399200091712877	0.06814052133916	5.85848308565052	4.67114180051622e-09	7.91007815969559e-07	TNRC6A	trinucleotide repeat containing adaptor 6A
57	ENSG00000185745	2181.92728110647	-0.444794422161843	0.0762183625047123	-5.83579084547169	5.35360194963787e-09	8.90670303305542e-07	IFIT1	interferon induced protein with tetratricopeptide repeats 1
58	ENSG00000128595	1754.25541300038	0.585516022286248	0.100791269836381	5.80919382439313	6.27743812604027e-09	1.02636113360758e-06	CALU	calumenin
59	ENSG00000185624	6531.16174547673	-0.472777819232257	0.0818060062509704	-5.77925559379876	7.50318653977874e-09	1.20597827045291e-06	P4HB	prolyl 4-hydroxylase subunit beta
60	ENSG00000110536	281.972751173945	1.02021529554049	0.177056342139755	5.76209404989972	8.30766801473628e-09	1.29854235640893e-06	PTPMT1	protein tyrosine phosphatase mitochondrial 1
61	ENSG00000125912	779.15920431735	-0.538752550488916	0.0935143258961365	-5.76117664674493	8.3529562101597e-09	1.29854235640893e-06	NCLN	nicalin
62	ENSG00000124333	547.82955936155	0.460146636377397	0.0799869277304419	5.75277297720578	8.77913460760969e-09	1.34278279812843e-06	VAMP7	vesicle associated membrane protein 7
63	ENSG00000115414	400.687096924618	0.495223325517751	0.0861858085964089	5.74599616320575	9.13813785532918e-09	1.37550732193788e-06	FN1	fibronectin 1
64	ENSG00000163041	2923.70008780343	0.525108670790957	0.0918900587498402	5.71453188663752	1.10006421085815e-08	1.62998576743247e-06	H3-3A	H3.3 histone A
65	ENSG00000131236	3968.28367394068	0.216462162572677	0.0380996365403271	5.68147578897661	1.33537420431745e-08	1.94820824300652e-06	CAP1	cyclase associated actin cytoskeleton regulatory protein 1
66	ENSG00000160917	440.416265781673	-0.586200419503328	0.103266701249886	-5.67656768743712	1.37424192184767e-08	1.9745357795275e-06	CPSF4	cleavage and polyadenylation specific factor 4
67	ENSG00000131149	371.802954122271	0.750787143899806	0.132628400790153	5.66083236642291	1.50640525126089e-08	2.13212552204582e-06	GSE1	Gse1 coiled-coil protein
68	ENSG00000084112	907.091999064367	0.599528623131476	0.106288376159708	5.6405850271965	1.69473354118409e-08	2.36340561338952e-06	SSH1	slingshot protein phosphatase 1
69	ENSG00000100600	889.168935649321	-0.394450475700792	0.0700120368453635	-5.63403799509533	1.76038210063802e-08	2.41937731309425e-06	LGMN	legumain
70	ENSG00000180667	819.480144155316	0.371536549418078	0.066266670661326	5.60668803352017	2.06234901551358e-08	2.79389367344503e-06	YOD1	YOD1 deubiquitinase
71	ENSG00000100441	856.56543556099	0.658940454685917	0.117579740185428	5.60420063564303	2.0921824961611e-08	2.79438966353461e-06	KHNYN	KH and NYN domain containing
72	ENSG00000167468	2115.58144518077	-0.266706519633267	0.0477143314093718	-5.58965224399816	2.27524808111133e-08	2.95564076070942e-06	GPX4	glutathione peroxidase 4
73	ENSG00000198952	1396.42974452388	-0.322621845765596	0.0576962827650582	-5.59172671624836	2.24822484293691e-08	2.95564076070942e-06	SMG5	SMG5 nonsense mediated mRNA decay factor
74	ENSG00000101384	1392.48498279719	0.686999472355688	0.123464117278592	5.5643654812313	2.6310799632769e-08	3.37169341780471e-06	JAG1	jagged canonical Notch ligand 1
75	ENSG00000153310	860.483370686754	0.566818649905438	0.102230129484259	5.54453616331097	2.94734417810291e-08	3.72662197879331e-06	CYRIB	CYFIP related Rac1 interactor B
76	ENSG00000087494	176.44998376567	0.66802559435091	0.120810075299942	5.52955200708523	3.21049612968339e-08	4.00593878918258e-06	PTHLH	parathyroid hormone like hormone
77	ENSG00000005700	846.114387122963	0.353600341097657	0.0647003504228643	5.46519978310193	4.62385736964483e-08	5.69455057614831e-06	IBTK	inhibitor of Bruton tyrosine kinase
78	ENSG00000013297	700.709455853704	-0.356463015108005	0.0652838291038434	-5.46020385141623	4.75588189867019e-08	5.78205487757557e-06	CLDN11	claudin 11
79	ENSG00000160613	536.621912974288	0.45593266038673	0.0836671462029009	5.44936311417924	5.05505124022597e-08	6.06798112798264e-06	PCSK7	proprotein convertase subtilisin/kexin type 7
80	ENSG00000135069	2073.73189377734	-0.359679676557191	0.0662362283261724	-5.43025600410083	5.62732688600165e-08	6.6704926074942e-06	PSAT1	phosphoserine aminotransferase 1
81	ENSG00000186908	230.064304893632	0.853476341757471	0.157559370897873	5.41685548053296	6.06563289696059e-08	7.10128355084904e-06	ZDHHC17	zinc finger DHHC-type palmitoyltransferase 17
82	ENSG00000177700	567.333501624608	-0.459418792568859	0.0852998979341134	-5.38592429411485	7.20732968178928e-08	8.33501309419607e-06	POLR2L	RNA polymerase II, I and III subunit L
83	ENSG00000221988	181.838427627755	-0.711475873260715	0.132339101675642	-5.37615764541396	7.60921747403278e-08	8.69376015737986e-06	PPT2	palmitoyl-protein thioesterase 2
84	ENSG00000166272	567.769488100802	-0.40891836535841	0.0763507136868723	-5.35578969222811	8.51835447637205e-08	9.61661374993287e-06	WBP1L	WW domain binding protein 1 like
85	ENSG00000166272	567.769488100802	-0.40891836535841	0.0763507136868723	-5.35578969222811	8.51835447637205e-08	9.61661374993287e-06	CYP17A1-AS1	CYP17A1 antisense RNA 1
86	ENSG00000101096	462.419552525638	0.598095662127144	0.112472687089786	5.3176969236068	1.05088922644521e-07	1.17242147463293e-05	NFATC2	nuclear factor of activated T cells 2
87	ENSG00000198467	1773.99831147215	-0.281356463720045	0.0531716575236634	-5.29147438360053	1.21334187481533e-07	1.33792104638067e-05	TPM2	tropomyosin 2
88	ENSG00000162522	1792.12108336828	-0.258741130988984	0.049282894998819	-5.25012037128064	1.51999851860078e-07	1.65679838527485e-05	KIAA1522	KIAA1522
89	ENSG00000143158	257.394556752994	-0.673711001086231	0.128378746891003	-5.24783904970056	1.53893652779297e-07	1.65837898784781e-05	MPC2	mitochondrial pyruvate carrier 2
90	ENSG00000107738	1186.56698602748	-0.279345861935026	0.0533353057959625	-5.23754120776361	1.62729974461965e-07	1.73389702002564e-05	VSIR	V-set immunoregulatory receptor
91	ENSG00000229117	11624.9092982515	-0.24267658844122	0.0464396132566593	-5.22563758444783	1.73556009823032e-07	1.82870182350202e-05	RPL41	ribosomal protein L41
92	ENSG00000171345	14631.0128761685	-0.299638772892401	0.0577384796564191	-5.18958543202806	2.10762789613245e-07	2.1963335537389e-05	KRT19	keratin 19
93	ENSG00000164683	306.380996982228	0.478393672983294	0.0929141822034724	5.14876912908367	2.62201371637184e-07	2.70266913829937e-05	HEY1	hes related family bHLH transcription factor with YRPW motif 1
94	ENSG00000130770	813.550991000864	-0.334267722001416	0.0650220919266431	-5.14083309375114	2.73522951466023e-07	2.78905177285193e-05	ATP5IF1	ATP synthase inhibitory factor subunit 1
95	ENSG00000169926	913.137071980945	0.347331360755801	0.067870334316721	5.11757256321972	3.09493007233523e-07	3.12225764637819e-05	KLF13	Kruppel like factor 13
96	ENSG00000177542	370.177524093548	-0.438457919205265	0.0860335893996488	-5.09635739093149	3.46251175590831e-07	3.45631568223985e-05	SLC25A22	solute carrier family 25 member 22
97	ENSG00000120756	1013.99520344991	-0.588133134139017	0.115842847150378	-5.07699136033449	3.83458301584334e-07	3.78784903533775e-05	PLS1	plastin 1
98	ENSG00000022567	337.667477962913	0.699335531397858	0.137815198803425	5.07444416486578	3.88630322136856e-07	3.79936221115856e-05	SLC45A4	solute carrier family 45 member 4
99	ENSG00000137878	147.811846107245	1.9627629246306	0.387369425023751	5.0669020264319	4.04342258595609e-07	3.91263024312465e-05	GCOM1	GRINL1A complex locus 1
100	ENSG00000006459	158.876294340774	0.704611454825951	0.139118258291277	5.06483809875393	4.08747586274307e-07	3.91530642488813e-05	KDM7A	lysine demethylase 7A
101	ENSG00000182934	2032.03649400178	0.558212769957745	0.110707006833579	5.04225329474296	4.60081719114794e-07	4.3629549423656e-05	SRPRA	SRP receptor subunit alpha
102	ENSG00000047932	340.472151113056	0.546753568820341	0.108714517053333	5.02925997042431	4.92376441687344e-07	4.62297603615948e-05	GOPC	golgi associated PDZ and coiled-coil motif containing
103	ENSG00000104866	193.363807637505	-0.858440129471528	0.170773281178791	-5.02678243075265	4.98777688708679e-07	4.63716551178863e-05	PPP1R37	protein phosphatase 1 regulatory subunit 37
104	ENSG00000038427	161.532562431486	0.570539971147215	0.113895503224392	5.00932833163009	5.46203221338066e-07	5.02878169703775e-05	VCAN	versican
105	ENSG00000196396	929.187645657743	0.517175714593152	0.103356673029866	5.00379607269006	5.62122224659826e-07	5.12558178504724e-05	PTPN1	protein tyrosine phosphatase non-receptor type 1
106	ENSG00000168003	3442.45374005641	-0.372243150938077	0.0745822032776858	-4.99104524375788	6.00534277016567e-07	5.42368242756962e-05	SLC3A2	solute carrier family 3 member 2
107	ENSG00000143702	1039.46233342564	0.580631417831849	0.116619473344648	4.97885474165964	6.39616229799358e-07	5.72215161055407e-05	CEP170	centrosomal protein 170
108	ENSG00000143702	1039.46233342564	0.580631417831849	0.116619473344648	4.97885474165964	6.39616229799358e-07	5.72215161055407e-05	CEP170P1	centrosomal protein 170 pseudogene 1
109	ENSG00000139645	1146.57373721603	0.320861772009214	0.0644846689109259	4.97578381696318	6.49841413454596e-07	5.75929544279433e-05	ANKRD52	ankyrin repeat domain 52
110	ENSG00000187608	1701.68181677866	-0.410950574217949	0.0828617378095321	-4.95947327538036	7.06845706429635e-07	6.20649799451132e-05	ISG15	ISG15 ubiquitin like modifier
111	ENSG00000069849	2192.8872170371	-0.267669490217686	0.0541076439941698	-4.94698106327689	7.5373305804114e-07	6.49786417218558e-05	ATP1B3	ATPase Na+/K+ transporting subunit beta 3
112	ENSG00000163931	5903.12539416804	-0.190329266447248	0.0384725399423097	-4.94714585344898	7.53095481852401e-07	6.49786417218558e-05	TKT	transketolase
113	ENSG00000110871	295.302180072592	-0.620108987450397	0.125437980923148	-4.94355045327393	7.67124851437599e-07	6.55373420376824e-05	COQ5	coenzyme Q5, methyltransferase
114	ENSG00000198888	17186.4134092663	-0.39696365043765	0.0803979806985442	-4.93748284457644	7.91373655710628e-07	6.70053247955704e-05	ND1	NADH dehydrogenase subunit 1
115	ENSG00000152056	426.753918444043	0.928182462985932	0.188211694999712	4.93158760930001	8.15639711883023e-07	6.84487733432452e-05	AP1S3	adaptor related protein complex 1 subunit sigma 3
116	ENSG00000096696	987.071884992661	0.4106759574035	0.0834145276634434	4.92331454612407	8.50905149105586e-07	7.07818730611252e-05	DSP	desmoplakin
117	ENSG00000160691	3825.61845268985	-0.439327468098508	0.0899747386441392	-4.88278682126659	1.04596933585573e-06	8.62515409732161e-05	SHC1	SHC adaptor protein 1
118	ENSG00000010278	1834.18665293027	0.306012548197938	0.0628352766988955	4.87007560521043	1.11555556058306e-06	9.1196667077665e-05	CD9	CD9 molecule
119	ENSG00000149257	1616.37444537943	-0.235065742751782	0.0482929659338859	-4.86749443125096	1.13022015506444e-06	9.16057925681717e-05	SERPINH1	serpin family H member 1
120	ENSG00000134905	338.191962776707	-0.499465443391124	0.102863548914696	-4.85561162006305	1.20015726276017e-06	9.64499264640227e-05	CARS2	cysteinyl-tRNA synthetase 2, mitochondrial
121	ENSG00000110060	156.108675101124	0.683192224672469	0.141840177414655	4.81663402517629	1.46000112536129e-06	0.000116346140099169	PUS3	pseudouridine synthase 3
122	ENSG00000186081	14204.2835473608	-0.161834402538019	0.033789315376175	-4.78951410338811	1.6718564824414e-06	0.000131026570437949	KRT5	keratin 5
123	ENSG00000188641	711.765397426233	0.361457544842989	0.0754467248915744	4.79089775417614	1.66036725283612e-06	0.000131026570437949	DPYD	dihydropyrimidine dehydrogenase
124	ENSG00000112972	948.321917265755	0.403723554117985	0.0848460230133056	4.75830851912379	1.9522195942453e-06	0.00015174506895269	HMGCS1	3-hydroxy-3-methylglutaryl-CoA synthase 1
125	ENSG00000105808	721.416437414602	0.440145031200724	0.0926243820674207	4.75193487261643	2.0147927503301e-06	0.000155335606921791	RASA4	RAS p21 protein activator 4
126	ENSG00000140988	19601.2854409121	-0.309290559150915	0.0658974449226954	-4.69351367892557	2.68552024521772e-06	0.000205377326495158	RPS2	ribosomal protein S2
127	ENSG00000132522	250.038748722015	-0.534212037915412	0.113929583273175	-4.68896683870511	2.74587877361314e-06	0.000208313347281387	GPS2	G protein pathway suppressor 2
128	ENSG00000167815	900.632823060928	-0.309547413343401	0.0660878533593943	-4.68387756007209	2.81498199926466e-06	0.000211860907135133	PRDX2	peroxiredoxin 2
129	ENSG00000240972	1716.97418851608	-0.351335818606806	0.075300418721631	-4.66578837902105	3.0743598526241e-06	0.000229560271515231	MIF	macrophage migration inhibitory factor
130	ENSG00000165322	873.054798381394	-0.419784596419933	0.0901055118365156	-4.65881151845157	3.18040234635105e-06	0.000235623089456617	ARHGAP12	Rho GTPase activating protein 12
131	ENSG00000065613	3451.99502387951	0.268348555825245	0.0577501752974869	4.64671413450969	3.37264019025484e-06	0.000247928270730129	SLK	STE20 like kinase
132	ENSG00000166337	430.818442765606	-0.456886502974138	0.0985456534555664	-4.63629279377751	3.54713424305889e-06	0.000258749800207134	TAF10	TATA-box binding protein associated factor 10
133	ENSG00000078668	1259.60825160091	-0.248564070990625	0.0537071821233298	-4.62813465841195	3.68974081125469e-06	0.000266768082499719	VDAC3	voltage dependent anion channel 3
134	ENSG00000145919	230.430372684815	0.558191227965851	0.120642648170822	4.62681511413351	3.71331718759494e-06	0.000266768082499719	BOD1	biorientation of chromosomes in cell division 1
135	ENSG00000125691	5801.91373744108	-0.185356447144469	0.0400769698852972	-4.62501151346949	3.74577593630097e-06	0.000267076640631144	RPL23	ribosomal protein L23
136	ENSG00000069956	1016.51889684907	0.342759139019681	0.0742983369968128	4.61328143905003	3.9636102436356e-06	0.000278421599558492	MAPK6	mitogen-activated protein kinase 6
137	ENSG00000118200	825.662335677262	0.348951012007166	0.0756371378821565	4.61348778890649	3.95967537213959e-06	0.000278421599558492	CAMSAP2	calmodulin regulated spectrin associated protein family member 2
138	ENSG00000100106	1720.54428333234	-0.272279397059697	0.0590700245377469	-4.609434297521	4.03766104925595e-06	0.000281537792133045	TRIOBP	TRIO and F-actin binding protein
139	ENSG00000127080	146.388806581023	-1.14726255818136	0.249258705206648	-4.60269805714598	4.17052644764771e-06	0.000286587697848139	IPPK	inositol-pentakisphosphate 2-kinase
140	ENSG00000146701	2714.19216496297	-0.20821262726656	0.0452240796618987	-4.60402132720413	4.14409997021594e-06	0.000286587697848139	MDH2	malate dehydrogenase 2
141	ENSG00000070669	3294.36781423377	-0.328590540327883	0.0715653971270816	-4.59147232487778	4.40130011985647e-06	0.000300269993069057	ASNS	asparagine synthetase (glutamine-hydrolyzing)
142	ENSG00000155660	1627.54660004031	0.437371776163091	0.095493468856113	4.58012240420453	4.64703880894284e-06	0.000314770493037178	PDIA4	protein disulfide isomerase family A member 4
143	ENSG00000089327	1432.12344738992	-0.39224772904578	0.0860049393666954	-4.56075816033508	5.09692561181483e-06	0.000342795358700993	FXYD5	FXYD domain containing ion transport regulator 5
144	ENSG00000106305	577.544641312024	-0.399480169774294	0.087820108802632	-4.54884621780748	5.39408418907979e-06	0.000360226058908758	AIMP2	aminoacyl tRNA synthetase complex interacting multifunctional protein 2
145	ENSG00000117758	279.491652391496	0.56642415596101	0.124630473313526	4.54482873170263	5.4979939963479e-06	0.00036459774172984	STX12	syntaxin 12
146	ENSG00000144560	444.092194835188	0.670116629419979	0.147901592552881	4.53082767976542	5.87530480571185e-06	0.000386913301892816	VGLL4	vestigial like family member 4
147	ENSG00000100154	202.640377816458	0.64486476679914	0.142690742304612	4.5193174860812	6.20393031235544e-06	0.000405737042428046	TTC28	tetratricopeptide repeat domain 28
148	ENSG00000175662	599.635009718623	-0.512038692329949	0.113491245547561	-4.51170211287679	6.43094635291396e-06	0.000417703179895089	TOM1L2	target of myb1 like 2 membrane trafficking protein
149	ENSG00000002834	4126.31294765325	-0.195405308156139	0.0433757162497516	-4.50494712366295	6.63894714531227e-06	0.000427535282813092	LASP1	LIM and SH3 protein 1
150	ENSG00000164307	602.562457782083	0.509370685789956	0.11309605232338	4.50387679610152	6.67248991419779e-06	0.000427535282813092	ERAP1	endoplasmic reticulum aminopeptidase 1
151	ENSG00000114999	462.492857688716	0.369314474271352	0.0821160969270391	4.49746746486856	6.87676801101333e-06	0.000437667054016372	TTL	tubulin tyrosine ligase
152	ENSG00000135002	226.809143671067	0.636896186087491	0.141830696313965	4.49053838583446	7.10433698369967e-06	0.000449136184109493	RFK	riboflavin kinase
153	ENSG00000167118	479.999720543384	-0.607612734407841	0.135508116905629	-4.48395821802319	7.32710151808866e-06	0.00046015168010619	URM1	ubiquitin related modifier 1
154	ENSG00000142089	4083.24723879768	-0.290538473814258	0.0648495632114925	-4.48019168404776	7.45760341526522e-06	0.000465266139387896	IFITM3	interferon induced transmembrane protein 3
155	ENSG00000143217	283.020883128197	0.41961668569411	0.0937002781299006	4.47828644769205	7.52445913470067e-06	0.000466368927937036	NECTIN4	nectin cell adhesion molecule 4
156	ENSG00000091039	696.59613560202	0.409215122886263	0.0917197540019644	4.46158112109087	8.13571369448163e-06	0.000500980343927073	OSBPL8	oxysterol binding protein like 8
157	ENSG00000188313	868.435694058485	-0.36480113373305	0.081818438511612	-4.45866653494342	8.2471108115502e-06	0.000504563560167294	PLSCR1	phospholipid scramblase 1
158	ENSG00000149177	788.879242726785	0.316908922802881	0.0711286010360201	4.45543590323667	8.37229076348113e-06	0.000508938675064689	PTPRJ	protein tyrosine phosphatase receptor type J
159	ENSG00000124225	448.952135047501	-0.625049855879072	0.140351772483327	-4.45345181481996	8.45006784626425e-06	0.000510394862331999	PMEPA1	prostate transmembrane protein, androgen induced 1
160	ENSG00000141664	196.25565728449	0.785800756765523	0.17660402477465	4.44950650342324	8.60678238755591e-06	0.000516570363172106	ZCCHC2	zinc finger CCHC-type containing 2
161	ENSG00000196611	2888.52855612031	0.721936015197842	0.162303299465456	4.44806739958786	8.66463442892369e-06	0.000516771876034486	MMP1	matrix metallopeptidase 1
162	ENSG00000175906	123.229958991025	0.754987702734576	0.169832515253309	4.44548384394175	8.76942715051206e-06	0.00051872091228162	ARL4D	ADP ribosylation factor like GTPase 4D
163	ENSG00000185359	886.834009984685	-0.350788145461644	0.0789250730465882	-4.44457169212349	8.806713790714e-06	0.00051872091228162	HGS	hepatocyte growth factor-regulated tyrosine kinase substrate
164	ENSG00000101057	1191.66010683404	-0.248736670729634	0.0560816944837816	-4.43525597825093	9.19629489668283e-06	0.000535358543742294	MYBL2	MYB proto-oncogene like 2
165	ENSG00000111057	10882.1096120389	-0.192944648405296	0.0435038147966091	-4.43512021433887	9.20209244226447e-06	0.000535358543742294	KRT18	keratin 18
166	ENSG00000116489	2485.89788453081	0.207970566089676	0.0469700499827858	4.42772716158266	9.52312560902662e-06	0.000547320000911512	CAPZA1	capping actin protein of muscle Z-line subunit alpha 1
167	ENSG00000165029	412.912461997816	0.383825910636705	0.0866851961282588	4.42781383419608	9.51930073283869e-06	0.000547320000911512	ABCA1	ATP binding cassette subfamily A member 1
168	ENSG00000164327	952.600102679325	0.31048241548536	0.0701622575922982	4.42520560398048	9.63504720822284e-06	0.000550416582382995	RICTOR	RPTOR independent companion of MTOR complex 2
169	ENSG00000087086	18317.0154415221	-0.206751461267886	0.046744252558198	-4.42303491772544	9.73240046392876e-06	0.000552648823948721	FTL	ferritin light chain
170	ENSG00000115306	3292.41688978564	0.22662593930837	0.051393820156658	4.40959513454286	1.03564055135212e-05	0.000584582104075724	SPTBN1	spectrin beta, non-erythrocytic 1
171	ENSG00000149480	1278.96846634731	-0.25730031907422	0.0583723470258942	-4.40791457229021	1.04370693303127e-05	0.000585649280824587	MTA2	metastasis associated 1 family member 2
172	ENSG00000167600	536.761484982224	-0.473604012752735	0.107784637883721	-4.39398435669157	1.11291827797095e-05	0.000620812001764617	CYP2S1	cytochrome P450 family 2 subfamily S member 1
173	ENSG00000101294	2416.87755414097	-0.198392414025376	0.0452510888327924	-4.38425724425012	1.16382181947134e-05	0.000645410661640157	HM13	histocompatibility minor 13
174	ENSG00000133574	364.863628571673	-0.420431080051175	0.0961326697851661	-4.3734464151546	1.22300274389014e-05	0.000674286919785477	GIMAP4	GTPase, IMAP family member 4
175	ENSG00000172889	586.686836295444	-0.327169864576261	0.0750124200782188	-4.361542585016	1.29148652414262e-05	0.000707928711470776	EGFL7	EGF like domain multiple 7
176	ENSG00000164574	932.135103610321	-0.287394333351158	0.0659229991856113	-4.35954578677431	1.30332682838371e-05	0.000710313121469122	GALNT10	polypeptide N-acetylgalactosaminyltransferase 10
177	ENSG00000157193	714.540644924984	0.513234164822228	0.118240727424756	4.3405870041592	1.42102588295787e-05	0.000770033625605112	LRP8	LDL receptor related protein 8
178	ENSG00000109046	1274.09573411265	0.504945612501515	0.116412333788195	4.33756111633524	1.44072479892769e-05	0.000776272344785866	WSB1	WD repeat and SOCS box containing 1
179	ENSG00000102312	508.077797492809	0.399541517836635	0.0922691693273126	4.33017356446891	1.48991861325044e-05	0.000798242836692313	PORCN	porcupine O-acyltransferase
180	ENSG00000166128	144.250564881886	0.777118285815439	0.180111632036499	4.31464796042688	1.59857438641975e-05	0.00085164499474261	RAB8B	RAB8B, member RAS oncogene family
181	ENSG00000119922	1635.52963044869	-0.346534995168961	0.0807312194347142	-4.29245337300024	1.76709666623204e-05	0.000936166351166394	IFIT2	interferon induced protein with tetratricopeptide repeats 2
182	ENSG00000114270	298.230706330316	-0.687431946334954	0.160441436570167	-4.28462846650162	1.83044817092651e-05	0.000964341111383116	COL7A1	collagen type VII alpha 1 chain
183	ENSG00000111341	1236.22784470105	0.24113554977507	0.0564009503671709	4.27538096796729	1.90810726946227e-05	0.000998973315061847	MGP	matrix Gla protein
184	ENSG00000197971	564.750902553496	0.580815099275497	0.135884936894076	4.27431555366767	1.91725343605669e-05	0.000998973315061847	MBP	myelin basic protein
185	ENSG00000198792	959.393901151584	-0.234278632313041	0.0548341340128817	-4.27249625676598	1.93296799472286e-05	0.0010016576772654	TMEM184B	transmembrane protein 184B
186	ENSG00000092871	395.936174698189	0.741307867672864	0.173673450455124	4.26840064345019	1.96879484624559e-05	0.00100387497209857	RFFL	ring finger and FYVE like domain containing E3 ubiquitin protein ligase
187	ENSG00000123836	1429.35247177675	0.279153670098551	0.0654004276821518	4.26837682859273	1.96900500696335e-05	0.00100387497209857	PFKFB2	6-phosphofructo-2-kinase/fructose-2,6-biphosphatase 2
188	ENSG00000184402	243.152010462605	0.689597117217899	0.161506122380877	4.26978932471448	1.9565769220373e-05	0.00100387497209857	SS18L1	SS18L1 subunit of BAF chromatin remodeling complex
189	ENSG00000137440	1897.14993417001	0.331512702681571	0.077766161336859	4.26294286592803	2.01752116718213e-05	0.00102310979830953	FGFBP1	fibroblast growth factor binding protein 1
190	ENSG00000058668	1936.55161289703	0.35966808227428	0.0849562058757583	4.23357044452133	2.3001008894365e-05	0.00115406649389028	ATP2B4	ATPase plasma membrane Ca2+ transporting 4
191	ENSG00000156011	598.505188667207	0.446922418205152	0.10555282926599	4.23411121533201	2.29457374944092e-05	0.00115406649389028	PSD3	pleckstrin and Sec7 domain containing 3
192	ENSG00000035141	625.849537417441	-0.29605300138956	0.0700521633978139	-4.22617927883722	2.37692644575255e-05	0.00118633649921429	FAM136A	family with sequence similarity 136 member A
193	ENSG00000117152	338.363747111089	0.483311526757373	0.114544729237912	4.2194130622416	2.44939150856892e-05	0.0012161036479455	RGS4	regulator of G protein signaling 4
194	ENSG00000145743	158.936839832877	0.646736207153593	0.15355878684997	4.21165223052632	2.53509623385367e-05	0.00125209987425179	FBXL17	F-box and leucine rich repeat protein 17
195	ENSG00000088205	850.014328840314	0.298879034684529	0.0709868880170395	4.21034141703447	2.54985055672602e-05	0.00125286180463382	DDX18	DEAD-box helicase 18
196	ENSG00000103534	444.703468186108	0.55064235127758	0.130883337002604	4.20712341148992	2.58641911574296e-05	0.00126427899353559	TMC5	transmembrane channel like 5
197	ENSG00000106211	1065.56965717602	-0.38325834897438	0.0911476794416059	-4.2048064341552	2.61305690463946e-05	0.0012707496731639	HSPB1	heat shock protein family B (small) member 1
198	ENSG00000240694	333.681545354626	0.36755113130908	0.0875782955361366	4.19682900950522	2.70678135713917e-05	0.00130961263315055	PNMA2	PNMA family member 2
199	ENSG00000067208	219.69556891322	0.688536013419236	0.16423809616169	4.19230391432072	2.76135728920225e-05	0.00132923610017792	EVI5	ecotropic viral integration site 5
200	ENSG00000148672	2241.11114358258	0.24848427791335	0.0592951426435091	4.19063462596378	2.78175303045161e-05	0.00133229111049357	GLUD1	glutamate dehydrogenase 1
201	ENSG00000070501	447.900642173903	-0.350820766997512	0.0840645337901469	-4.17323157793603	3.00309420931167e-05	0.00142756936472012	POLB	DNA polymerase beta
202	ENSG00000107815	424.285958121846	-0.377005417022606	0.0903731111330283	-4.17165473552922	3.02395599887215e-05	0.00142756936472012	TWNK	twinkle mtDNA helicase
203	ENSG00000164308	1650.46565264175	0.23848497018176	0.0571823781698931	4.17060251452297	3.03795353103215e-05	0.00142756936472012	ERAP2	endoplasmic reticulum aminopeptidase 2
204	ENSG00000174804	1359.41806364659	0.236818150756878	0.0567857318000843	4.17038124278476	3.04090490006816e-05	0.00142756936472012	FZD4	frizzled class receptor 4
205	ENSG00000169908	4488.05812997498	0.254954409257861	0.0612125493390631	4.16506765378517	3.11260250429661e-05	0.00145403002700713	TM4SF1	transmembrane 4 L six family member 1
206	ENSG00000197747	3802.66111514349	-0.221272221268291	0.0532957181825452	-4.15178233475348	3.29895952551118e-05	0.00153353103825601	S100A10	S100 calcium binding protein A10
207	ENSG00000107130	251.572482210837	-0.513554389232183	0.123863429082464	-4.14613411752291	3.3813581253512e-05	0.00156416678549782	NCS1	neuronal calcium sensor 1
208	ENSG00000069535	198.389811409202	0.672304890271282	0.162293477942042	4.14252561961469	3.43501982143318e-05	0.00158127635760441	MAOB	monoamine oxidase B
209	ENSG00000001461	612.770388483566	0.35095713384449	0.0847579427458703	4.14069905987177	3.46248981448389e-05	0.00158622178312805	NIPAL3	NIPA like domain containing 3
210	ENSG00000004142	1201.98782189336	-0.25528692765074	0.0617486138594384	-4.13429406256573	3.56047352859699e-05	0.00162326781113872	POLDIP2	DNA polymerase delta interacting protein 2
211	ENSG00000178209	10160.3484651167	0.264008066431677	0.0642255033233212	4.11064223354731	3.94560144273182e-05	0.0017902458603553	PLEC	plectin
212	ENSG00000145555	1961.83013367055	0.263134035638234	0.0641276039519704	4.10328812277648	4.07319473818207e-05	0.0018393383667705	MYO10	myosin X
213	ENSG00000099817	1118.45124225463	-0.247660813289995	0.0604871127726498	-4.09443932661932	4.2319121231441e-05	0.00190195368074765	POLR2E	RNA polymerase II, I and III subunit E
214	ENSG00000158079	137.620235688834	-0.73722083259088	0.1803114507967	-4.08859686577582	4.33990318023819e-05	0.00194128782349994	PTPDC1	protein tyrosine phosphatase domain containing 1
215	ENSG00000148572	194.924935581308	0.635288420151584	0.155542337238919	4.0843440533863	4.4201499121647e-05	0.00196790054540178	NRBF2	nuclear receptor binding factor 2
216	ENSG00000104885	284.257008522892	-0.699668136689962	0.171390711178885	-4.0822990457149	4.45923656096376e-05	0.00196945965903814	DOT1L	DOT1 like histone lysine methyltransferase
217	ENSG00000168283	485.805716252901	0.554872483069873	0.135931886387815	4.0819891330487	4.46518851305705e-05	0.00196945965903814	BMI1	BMI1 proto-oncogene, polycomb ring finger
218	ENSG00000092621	1174.14074341058	-0.26531653573463	0.0651167633503395	-4.07447363910244	4.61185365330886e-05	0.00202473186084851	PHGDH	phosphoglycerate dehydrogenase
219	ENSG00000105323	2442.06670230954	-0.250292133118777	0.0615069380198179	-4.06933170755682	4.71481816495322e-05	0.00206039726535721	HNRNPUL1	heterogeneous nuclear ribonucleoprotein U like 1
220	ENSG00000125971	1081.80883962916	-0.252073885187415	0.0619615730554187	-4.06822927109934	4.73717585323479e-05	0.00206067149615714	DYNLRB1	dynein light chain roadblock-type 1
221	ENSG00000107957	726.908496648826	0.539066939643983	0.132626722632235	4.06454241607688	4.81267865717839e-05	0.00207448325936467	SH3PXD2A	SH3 and PX domains 2A
222	ENSG00000108861	775.570786011065	-0.320200881266185	0.0787614890177671	-4.06544981893313	4.7939908897195e-05	0.00207448325936467	DUSP3	dual specificity phosphatase 3
223	ENSG00000106635	544.748566276395	-0.400954245814253	0.0986863576349301	-4.06291462592531	4.84637584675986e-05	0.00207955575361194	BCL7B	BAF chromatin remodeling complex subunit BCL7B
224	ENSG00000071537	849.098701871058	0.47035962676984	0.115855702032195	4.05987464163941	4.90990692704514e-05	0.00209732645897158	SEL1L	SEL1L adaptor subunit of ERAD E3 ubiquitin ligase
225	ENSG00000141753	3024.40746945726	-0.209002500960238	0.0515979349884746	-4.05059816845234	5.10868714253135e-05	0.00216275357913503	IGFBP4	insulin like growth factor binding protein 4
226	ENSG00000173848	1792.97041741094	0.253657812708428	0.0626145185938201	4.0511021789356	5.09769388097226e-05	0.00216275357913503	NET1	neuroepithelial cell transforming 1
227	ENSG00000079385	534.67798852552	0.453961696945371	0.112206399410274	4.04577367539881	5.21505995997433e-05	0.00219797393779718	CEACAM1	CEA cell adhesion molecule 1
228	ENSG00000187840	1214.85439076002	-0.311525876041734	0.077026596842796	-4.04439360961941	5.24587231227472e-05	0.00220117730696023	EIF4EBP1	eukaryotic translation initiation factor 4E binding protein 1
229	ENSG00000151929	969.593919451708	-0.261499940692841	0.0647315550943287	-4.03975990244287	5.3505946890165e-05	0.00223522860951293	BAG3	BAG cochaperone 3
230	ENSG00000137818	6305.42037144174	-0.202384899017954	0.0501652372200613	-4.03436543377929	5.4750055240677e-05	0.00227717006073395	RPLP1	ribosomal protein lateral stalk subunit P1
231	ENSG00000177119	884.236657389622	0.257425465074085	0.0638863479964133	4.02942840133133	5.5912641985797e-05	0.00231536936223281	ANO6	anoctamin 6
232	ENSG00000147421	131.687898189798	0.74414562532086	0.185090166306641	4.02044927707301	5.80872556321371e-05	0.00239496280504155	HMBOX1	homeobox containing 1
233	ENSG00000114439	881.393702484263	0.721472604234932	0.179564649745597	4.01789887518004	5.87193850429111e-05	0.00240015486362899	BBX	BBX high mobility group box domain containing
234	ENSG00000197408	290.506778555624	-0.626874556203164	0.155991979682977	-4.01863324946041	5.85367021159889e-05	0.00240015486362899	CYP2B6	cytochrome P450 family 2 subfamily B member 6
235	ENSG00000113658	442.609343159952	0.821208703297195	0.204468758221128	4.01630405760609	5.91179729503936e-05	0.00240607612656044	SMAD5	SMAD family member 5
236	ENSG00000038382	1415.67356705402	0.333765449716504	0.0832898800806507	4.00727494616771	6.14233440410738e-05	0.002489220391203	TRIO	trio Rho guanine nucleotide exchange factor
237	ENSG00000102271	140.876241482122	-0.80680704837417	0.201476505162863	-4.00447212304974	6.2156119928863e-05	0.00250819780972514	KLHL4	kelch like family member 4
238	ENSG00000115548	413.731878534657	0.459538111008328	0.114869968486069	4.0005069825022	6.32069220078289e-05	0.00253979339576373	KDM3A	lysine demethylase 3A
239	ENSG00000102898	793.106097315127	-0.31365817177134	0.0784425663216564	-3.99857101162618	6.37260624240581e-05	0.00254984915598035	NUTF2	nuclear transport factor 2
240	ENSG00000172366	141.766595753353	-0.62633456702535	0.156715313852422	-3.99663920282331	6.42481080581496e-05	0.00255993617107325	MCRIP2	MAPK regulated corepressor interacting protein 2
241	ENSG00000124151	1126.4339945061	0.28468580636079	0.0713649570301966	3.98915403592734	6.6309353573675e-05	0.00263101087840653	NCOA3	nuclear receptor coactivator 3
242	ENSG00000114767	268.1768742553	-0.409698838096838	0.102837059261383	-3.9839610451666	6.77759875068764e-05	0.00267799870636545	RRP9	ribosomal RNA processing 9, U3 small nucleolar RNA binding protein
243	ENSG00000112305	303.514688794251	0.50222025750394	0.126131194327144	3.98172918430744	6.84157073847041e-05	0.00269205872667696	SMAP1	small ArfGAP 1
244	ENSG00000077458	146.435554708266	0.728757148554524	0.18320790643902	3.97776036372692	6.95674295985131e-05	0.00271484746865309	FAM76B	family with sequence similarity 76 member B
245	ENSG00000164080	155.328459152303	0.553120995074198	0.139039552511821	3.97815574835924	6.94518744469275e-05	0.00271484746865309	RAD54L2	RAD54 like 2
246	ENSG00000180488	377.445107139917	0.439484190336396	0.110655748702413	3.97163451054226	7.13811772824793e-05	0.00277421190233504	MIGA1	mitoguardin 1
247	ENSG00000111669	4655.66834955469	-0.182359769714558	0.0460972888286136	-3.9559760313141	7.62228035920932e-05	0.00295028916924008	TPI1	triosephosphate isomerase 1
248	ENSG00000167775	348.066046107423	-0.366501605518208	0.0929327229772252	-3.94373040815802	8.02238403066384e-05	0.00309253120986932	CD320	CD320 molecule
249	ENSG00000175756	636.617932320569	-0.310205401105001	0.0789866026171974	-3.92731666923805	8.58988514009882e-05	0.00329788991026547	AURKAIP1	aurora kinase A interacting protein 1
250	ENSG00000136153	2944.82460035718	0.29439661540106	0.075019556879884	3.92426492031174	8.69949615467042e-05	0.00331353979708837	LMO7	LIM domain 7
251	ENSG00000178719	1402.82582428717	-0.28940620068364	0.0737665555659748	-3.92327116893513	8.73547347118097e-05	0.00331353979708837	GRINA	glutamate ionotropic receptor NMDA type subunit associated protein 1
252	ENSG00000197563	960.111356947045	0.317146037465184	0.0808199037207907	3.92410808308844	8.7051648980743e-05	0.00331353979708837	PIGN	phosphatidylinositol glycan anchor biosynthesis class N
253	ENSG00000122705	1286.66074202577	-0.252481900392364	0.0643847970625128	-3.92145214261098	8.8016931040124e-05	0.00332535680100994	CLTA	clathrin light chain A
254	ENSG00000149136	2633.66805738446	-0.225058894129905	0.0574327783759567	-3.91864890562429	8.90467112496358e-05	0.00333766783707627	SSRP1	structure specific recognition protein 1
255	ENSG00000196233	714.842792538801	0.336949678993004	0.0859733461268728	3.91923420656164	8.88307629967459e-05	0.00333766783707627	LCOR	ligand dependent nuclear receptor corepressor
256	ENSG00000105655	114.722366886238	-0.592030635973024	0.151185981645088	-3.91590959380632	9.00639957054573e-05	0.00336250736722383	ISYNA1	inositol-3-phosphate synthase 1
257	ENSG00000087077	2208.51909445041	-0.234304351656274	0.0599009874969165	-3.91152736285583	9.17142628205314e-05	0.00341069158559647	TRIP6	thyroid hormone receptor interactor 6
258	ENSG00000165417	425.834410694033	0.397028032987073	0.101684967999882	3.9044909075207	9.44239419070811e-05	0.00349774312931582	GTF2A1	general transcription factor IIA subunit 1
259	ENSG00000272325	647.398229356169	0.283073882405567	0.0728216245548063	3.88722284261212	0.000101397659883802	0.00374145528668519	NUDT3	nudix hydrolase 3
260	ENSG00000150457	197.367742676688	-0.468583061970157	0.120716495530889	-3.88168211733958	0.000103736422098617	0.00379819494502387	LATS2	large tumor suppressor kinase 2
261	ENSG00000164597	500.841650339561	0.446405990867699	0.114993224698327	3.88201993672931	0.000103592382003673	0.00379819494502387	COG5	component of oligomeric golgi complex 5
262	ENSG00000065526	1035.10292194253	0.327258735890883	0.0844175392076956	3.87666756176956	0.000105896889795008	0.00386238540740791	SPEN	spen family transcriptional repressor
263	ENSG00000148248	2023.18466103268	-0.172641228850366	0.0445499225275084	-3.87523073118173	0.000106523715942678	0.00387036167925062	SURF4	surfeit 4
264	ENSG00000105193	4738.19235876663	-0.194016424564786	0.0501055102979788	-3.87215744158608	0.000107876229855118	0.00390454308288583	RPS16	ribosomal protein S16
265	ENSG00000162924	455.685216946685	0.369849042497212	0.0955609884394252	3.87029318696985	0.000108704541790805	0.00391956338327833	REL	REL proto-oncogene, NF-kB subunit
266	ENSG00000152332	1944.39015122556	0.230675963308301	0.0596566564247449	3.86672631576817	0.000110306098786956	0.00396224520756329	UHMK1	U2AF homology motif kinase 1
267	ENSG00000105568	1661.24389737259	-0.222969708921436	0.0577335947122925	-3.86204444799557	0.000112442102350242	0.00402373002485792	PPP2R1A	protein phosphatase 2 scaffold subunit Aalpha
268	ENSG00000100422	644.325637249689	-0.285619340346297	0.0740097086001883	-3.85921449696899	0.00011375206419501	0.004055303852486	CERK	ceramide kinase
269	ENSG00000188846	5318.63478627534	-0.163112138298406	0.0424025864728002	-3.84674973549166	0.000119695120578354	0.00425119411402446	RPL14	ribosomal protein L14
270	ENSG00000149311	672.872597186984	0.34014272716501	0.088741715013263	3.83295192248847	0.000126614706000163	0.00446352140148531	ATM	ATM serine/threonine kinase
271	ENSG00000176153	353.3491082311	-0.969048842520509	0.252803290838062	-3.83321292736356	0.000126480383636116	0.00446352140148531	GPX2	glutathione peroxidase 2
272	ENSG00000134684	2108.51779386881	-0.208346635375211	0.0544363675644658	-3.82734272503539	0.000129534097602142	0.00454952536133745	YARS1	tyrosyl-tRNA synthetase 1
273	ENSG00000170776	1100.69192418295	0.308537400042094	0.0811195157747785	3.80349163940675	0.000142670810829659	0.0049879284979326	AKAP13	A-kinase anchoring protein 13
274	ENSG00000173442	1323.97750272347	0.239185904925375	0.0628972688930377	3.80280271520424	0.000143068285504341	0.0049879284979326	EHBP1L1	EH domain binding protein 1 like 1
275	ENSG00000158292	292.537282358325	0.356379111426043	0.0938460969432408	3.79748463744406	0.000146171832656184	0.00507746332995823	GPR153	G protein-coupled receptor 153
276	ENSG00000145287	497.522444156497	0.457754029698475	0.121068962936996	3.7809362415757	0.000156239687243967	0.00540737574501655	PLAC8	placenta associated 8
277	ENSG00000156471	839.286849572415	-0.272520625708899	0.0721854974052739	-3.77528223126143	0.000159826600407599	0.00551140236969184	PTDSS1	phosphatidylserine synthase 1
278	ENSG00000111371	3798.08087631448	0.193935161538087	0.0515144836074569	3.76467253395925	0.000166767487476471	0.00572991334688179	SLC38A1	solute carrier family 38 member 1
279	ENSG00000042753	479.795048692286	-0.325784157756133	0.086630565725383	-3.76061445551287	0.000169496499077706	0.005802654515357	AP2S1	adaptor related protein complex 2 subunit sigma 1
280	ENSG00000161547	1577.70855181367	-0.235750055114747	0.0627258478889384	-3.7584195837761	0.000170989974739912	0.00583272636855607	SRSF2	serine and arginine rich splicing factor 2
281	ENSG00000099797	731.612477773136	-0.301478141931806	0.0802421350919047	-3.75710518652713	0.000171890257843082	0.0058404869227677	TECR	trans-2,3-enoyl-CoA reductase
282	ENSG00000107404	786.3378702011	-0.330873691155653	0.0880851819056056	-3.75629230703327	0.000172449260611089	0.0058404869227677	DVL1	dishevelled segment polarity protein 1
283	ENSG00000157106	1675.29666471441	0.421901553471247	0.11240597679009	3.75337295684122	0.000174470974447231	0.00587515254059711	SMG1	SMG1 nonsense mediated mRNA decay associated PI3K related kinase
284	ENSG00000198804	141532.758810631	-0.219721016531632	0.0585450108177294	-3.75302717452215	0.000174711907249645	0.00587515254059711	COX1	cytochrome c oxidase subunit I
285	ENSG00000186566	670.921339804165	0.351334030540766	0.0936833407658647	3.75022952499983	0.000176672780992737	0.00592009887686971	GPATCH8	G-patch domain containing 8
286	ENSG00000042445	760.830264279724	0.321547574484493	0.0858215079861322	3.74670152074759	0.000179175070586195	0.00596181471708381	RETSAT	retinol saturase
287	ENSG00000187678	519.180835887598	0.328115565757637	0.0875616002007472	3.74725410460048	0.000178780953546708	0.00596181471708381	SPRY4	sprouty RTK signaling antagonist 4
288	ENSG00000114942	2913.53476030826	-0.16234534420593	0.043368678488356	-3.74337770632134	0.000181562989204937	0.0060201462469595	EEF1B2	eukaryotic translation elongation factor 1 beta 2
289	ENSG00000170677	417.043894606983	0.371366919353223	0.0993306797273165	3.73869302387443	0.000184979436268323	0.00611205572868471	SOCS6	suppressor of cytokine signaling 6
290	ENSG00000162341	222.010110022897	0.536257661296632	0.143534866612116	3.73607942065948	0.000186911656153496	0.00615445567813751	TPCN2	two pore segment channel 2
291	ENSG00000123384	1629.04192073841	0.330556345257708	0.0886033618770208	3.73074269706054	0.000190916129686024	0.00618920649211146	LRP1	LDL receptor related protein 1
292	ENSG00000157911	325.334033208054	-0.390157535020975	0.104522159015502	-3.73277340131397	0.000189382956241237	0.00618920649211146	PEX10	peroxisomal biogenesis factor 10
293	ENSG00000169762	119.584300844369	0.880617195348829	0.236069617329015	3.73032838919502	0.000191230359821645	0.00618920649211146	TAPT1	transmembrane anterior posterior transformation 1
294	ENSG00000178718	329.605709806606	-0.382995330214809	0.102631435479952	-3.73175458789742	0.000190150703919182	0.00618920649211146	RPP25	ribonuclease P and MRP subunit p25
295	ENSG00000179051	1773.69319830846	0.219900956785934	0.058919144635286	3.73224964732835	0.000189777277129698	0.00618920649211146	RCC2	regulator of chromosome condensation 2
296	ENSG00000123908	999.480407166543	0.448706278161174	0.120318150956044	3.72933156465395	0.000191988390153222	0.00619260511504425	AGO2	argonaute RISC catalytic component 2
297	ENSG00000196141	2279.29065489819	-0.24651667154753	0.0661465770438762	-3.72682431298011	0.000193907520134302	0.00623330513028334	SPATS2L	spermatogenesis associated serine rich 2 like
298	ENSG00000173638	194.241845425894	0.511670477865013	0.137329243143149	3.72586687404705	0.000194645119357354	0.00623587725292497	SLC19A1	solute carrier family 19 member 1
299	ENSG00000103495	1142.37580528321	-0.242433560208052	0.0651274518264384	-3.72244811380194	0.000197300461882709	0.00627852442964338	MAZ	MYC associated zinc finger protein
300	ENSG00000183255	1930.69385619985	-0.232357887536171	0.0624172698028584	-3.72265381472244	0.000197139736955057	0.00627852442964338	PTTG1IP	PTTG1 interacting protein
301	ENSG00000127824	1006.86711469242	-0.373344140691742	0.100459140036558	-3.71637802748342	0.000202099136028323	0.00640971942125949	TUBA4A	tubulin alpha 4a
302	ENSG00000063245	736.756209068139	-0.302419432220605	0.0816036039668178	-3.70595681464727	0.000210594183420823	0.00663476625043076	EPN1	epsin 1
303	ENSG00000161179	214.422497713432	-0.458169455326875	0.123606605077411	-3.70667453442263	0.000209998532097486	0.00663476625043076	YDJC	YdjC chitooligosaccharide deacetylase homolog
304	ENSG00000147140	3577.43661371449	-0.166196856648309	0.0449149702906497	-3.70025529512389	0.000215382680696939	0.00676315881142077	NONO	non-POU domain containing octamer binding
305	ENSG00000111716	3961.7246007426	-0.141981230755819	0.0384119541188216	-3.69627721403138	0.00021878407421529	0.0068472916692528	LDHB	lactate dehydrogenase B
306	ENSG00000171314	4725.91540603595	-0.114197497070225	0.0309286026633804	-3.69229409789777	0.000222240252699275	0.00693257998798429	PGAM1	phosphoglycerate mutase 1
307	ENSG00000005486	429.886691300808	-0.381280225298701	0.103326435607076	-3.69005495117059	0.000224205615277321	0.00697095688417979	RHBDD2	rhomboid domain containing 2
308	ENSG00000138642	471.512976109865	-0.375732216314284	0.101858118118061	-3.68878026863585	0.000225331715783563	0.006983074054822	HERC6	HECT and RLD domain containing E3 ubiquitin protein ligase family member 6
309	ENSG00000110395	628.897477307977	0.442889404059567	0.120152109911822	3.68607263230414	0.000227741378804887	0.007034760570706	CBL	Cbl proto-oncogene
310	ENSG00000051596	719.109243085673	-0.292514771654405	0.0794395918849771	-3.68222903357744	0.000231203554073409	0.00711851721843552	THOC3	THO complex 3
311	ENSG00000196547	309.830341059472	-0.648438983335058	0.17633654360825	-3.67728078404232	0.000235733511361237	0.00723450125643563	MAN2A2	mannosidase alpha class 2A member 2
312	ENSG00000061273	827.681325464594	-0.300205606589444	0.0816873682514603	-3.67505543409495	0.000237797777347087	0.00727431071800784	HDAC7	histone deacetylase 7
313	ENSG00000167515	403.477547629688	-0.405880755913315	0.110466891103411	-3.67422991503725	0.000238567844126687	0.00727440149792081	TRAPPC2L	trafficking protein particle complex 2 like
314	ENSG00000180879	1290.81880652406	-0.222247469597547	0.0605018964483082	-3.67339674695044	0.000239347418034975	0.00727478065777456	SSR4	signal sequence receptor subunit 4
315	ENSG00000022267	531.889805988465	-0.283571617829171	0.077381758706916	-3.66457964470929	0.000247745139145621	0.00750596534989753	FHL1	four and a half LIM domains 1
316	ENSG00000131711	420.089066207079	0.587178108839455	0.160295152823585	3.66310583006637	0.000249175529358788	0.00752525969716366	MAP1B	microtubule associated protein 1B
317	ENSG00000135048	531.60972016018	0.462234433686658	0.126380732373384	3.65747551075282	0.000254711586626611	0.00766803166977826	CEMIP2	cell migration inducing hyaluronidase 2
318	ENSG00000115183	515.183329589055	0.328866309539146	0.0899935554929635	3.65433177673327	0.000257852659948806	0.00771361758452533	TANC1	tetratricopeptide repeat, ankyrin repeat and coiled-coil containing 1
319	ENSG00000185278	129.406158120509	0.994183110293016	0.272013623740854	3.65490190020838	0.000257280336136842	0.00771361758452533	ZBTB37	zinc finger and BTB domain containing 37
320	ENSG00000161016	12772.6823904993	-0.185729334924861	0.0508387671077192	-3.65330131887994	0.000258890124714237	0.00772029890775192	RPL8	ribosomal protein L8
321	ENSG00000135678	171.914868718034	0.982475962074852	0.269403562711311	3.64685586258434	0.000265468737040325	0.00789166154656239	CPM	carboxypeptidase M
322	ENSG00000110422	500.484776142977	0.362187673988946	0.099589871362026	3.63679226647791	0.000276054383553666	0.00818069912262317	HIPK3	homeodomain interacting protein kinase 3
323	ENSG00000182180	1412.92172818448	-0.188890779069103	0.0519511912755765	-3.63592777049379	0.000276981940207324	0.00818261600930234	MRPS16	mitochondrial ribosomal protein S16
324	ENSG00000050327	435.279296946376	-1.37758652334503	0.379248006306608	-3.63241599279839	0.000280779998428151	0.00826905815246633	ARHGEF5	Rho guanine nucleotide exchange factor 5
325	ENSG00000068650	1082.67184879187	0.432131413783002	0.11904485132861	3.62998826879251	0.000283434101195514	0.00832137950971225	ATP11A	ATPase phospholipid transporting 11A
326	ENSG00000092964	899.869164775969	0.377051135041737	0.103967869213696	3.62661212443186	0.000287164155834107	0.00840486941288531	DPYSL2	dihydropyrimidinase like 2
327	ENSG00000129315	495.69970261774	0.488512930255224	0.135104993771348	3.61580217443319	0.000299418975482427	0.00873658505999956	CCNT1	cyclin T1
328	ENSG00000250479	344.234587231328	-0.328090240760175	0.0907687954044041	-3.61457083679945	0.000300845554152567	0.0087512834049963	CHCHD10	coiled-coil-helix-coiled-coil-helix domain containing 10
329	ENSG00000117174	365.897348742501	0.559976228007173	0.155060268530646	3.61134566135812	0.000304612342890282	0.00883375794381818	ZNHIT6	zinc finger HIT-type containing 6
330	ENSG00000059758	389.563680689746	0.295214753735686	0.0818488313180837	3.60682918719283	0.000309961557599157	0.00896148003266099	CDK17	cyclin dependent kinase 17
331	ENSG00000161048	129.550502716326	0.825504979232105	0.229055501547952	3.60395176563479	0.000313415244829657	0.00903378956449737	NAPEPLD	N-acyl phosphatidylethanolamine phospholipase D
332	ENSG00000124172	1759.86220419961	-0.228777922505583	0.0635297745805538	-3.60111339944233	0.000316857325192904	0.00910532731758883	ATP5F1E	ATP synthase F1 subunit epsilon
333	ENSG00000101901	311.249985894455	0.546866792091378	0.151943350791086	3.5991492174165	0.000319259967317119	0.00914665338389196	ALG13	ALG13 UDP-N-acetylglucosaminyltransferase subunit
334	ENSG00000101188	1890.67861758002	-0.182129343518174	0.0506209058911529	-3.59790762950382	0.000320787497882225	0.00916273446511186	NTSR1	neurotensin receptor 1
335	ENSG00000148334	669.28183897278	-0.267678629083735	0.0747216151301637	-3.58234533096539	0.000340523234843363	0.00969724275080965	PTGES2	prostaglandin E synthase 2
336	ENSG00000102189	392.137679503606	0.582539634083229	0.162864615147879	3.57683363911976	0.000347781349201878	0.0098742830373695	EEA1	early endosome antigen 1
337	ENSG00000179091	1732.35828957739	-0.185725678459932	0.0520704920930844	-3.56681243050128	0.000361349930723824	0.0102288996807583	CYC1	cytochrome c1
338	ENSG00000101444	2454.49818858601	-0.15029785230879	0.0421830126354697	-3.56299474405988	0.000366648023164483	0.0103479857252047	AHCY	adenosylhomocysteinase
339	ENSG00000256053	141.857382494193	-0.670862582088423	0.188330964511165	-3.56214700981182	0.000367834301041536	0.0103506607619492	COA8	cytochrome c oxidase assembly factor 8
340	ENSG00000133067	956.989620655206	-0.283373704875304	0.0795892203521903	-3.56045333301855	0.000370215103623771	0.0103561941819004	LGR6	leucine rich repeat containing G protein-coupled receptor 6
341	ENSG00000184743	1032.71448116824	0.300773230960151	0.0844659706837221	3.56088053597796	0.000369613229262688	0.0103561941819004	ATL3	atlastin GTPase 3
342	ENSG00000135679	823.744799329089	0.318769185610853	0.0896077540954529	3.5573839432611	0.000374566497978593	0.0104338691145059	MDM2	MDM2 proto-oncogene
343	ENSG00000165507	172.611444009558	-0.454608620958807	0.127808722174085	-3.55694520081028	0.000375192383006064	0.0104338691145059	DEPP1	DEPP1 autophagy regulator
344	ENSG00000137959	1029.30623504131	-0.55057312113475	0.154941131385173	-3.55343423797562	0.000380236250994821	0.0105432174508301	IFI44L	interferon induced protein 44 like
345	ENSG00000156273	803.709755866795	0.517528017464619	0.145821173797103	3.54905946776092	0.000386609759328351	0.0106886890603812	BACH1	BTB domain and CNC homolog 1
346	ENSG00000156273	803.709755866795	0.517528017464619	0.145821173797103	3.54905946776092	0.000386609759328351	0.0106886890603812	GRIK1-AS2	GRIK1 antisense RNA 2
347	ENSG00000099194	11498.3642020926	0.314613563041688	0.0886964794188396	3.54708061811597	0.000389525374956913	0.0107379916590593	SCD	stearoyl-CoA desaturase
348	ENSG00000091513	136.466324356151	0.5099234788127	0.144204779160484	3.53610665181362	0.000406070721322072	0.011142365332042	TF	transferrin
349	ENSG00000111412	482.036287402243	0.57026690717565	0.161318409183333	3.53503924358415	0.00040771460236016	0.011142365332042	SPRING1	SREBF pathway regulator in golgi 1
350	ENSG00000128915	342.902551204349	0.594719666888675	0.168272001837712	3.5342758176862	0.000408894140625394	0.011142365332042	ICE2	interactor of little elongation complex ELL subunit 2
351	ENSG00000204839	457.924592627868	-0.433461592053871	0.122625519876731	-3.53483999488529	0.000408022146517185	0.011142365332042	MROH6	maestro heat like repeat family member 6
352	ENSG00000197312	460.467316134699	0.386875545494244	0.109545151605004	3.53165375031139	0.00041296970899431	0.0112211798005531	DDI2	DNA damage inducible 1 homolog 2
353	ENSG00000133985	172.819503078086	0.469039837489937	0.133203487126402	3.52122791684008	0.000429553237707256	0.0116384381519369	TTC9	tetratricopeptide repeat domain 9
354	ENSG00000142168	1225.63971866075	-0.19497887290002	0.0554020147376141	-3.51934625163809	0.000432611699660191	0.0116879109626142	SOD1	superoxide dismutase 1
355	ENSG00000122140	523.323472763765	-0.293579777836836	0.083465345525459	-3.51738528114386	0.000435820690210195	0.0117411579694979	MRPS2	mitochondrial ribosomal protein S2
356	ENSG00000054523	810.586134387381	0.241704603725245	0.0687673548987723	3.51481606470166	0.000440058667268981	0.0118217460105149	KIF1B	kinesin family member 1B
357	ENSG00000083097	160.427802418563	0.855058123845841	0.243376722917009	3.51331102497182	0.000442559097964573	0.0118553331242883	DOP1A	DOP1 leucine zipper like protein A
358	ENSG00000141564	469.191279072874	0.377895488971221	0.108129876639905	3.49482955788152	0.000474364577262434	0.0126715472850131	RPTOR	regulatory associated protein of MTOR complex 1
359	ENSG00000080815	509.482473537967	0.343664251029793	0.0983937797792924	3.49274366530758	0.000478085197448026	0.0127350615938192	PSEN1	presenilin 1
360	ENSG00000169189	395.779741112387	-0.357746788026076	0.102603392136446	-3.48669552318825	0.000489027767342992	0.012990056912363	NSMCE1	NSE1 homolog, SMC5-SMC6 complex component
361	ENSG00000127884	1380.75553225947	-0.201924081689358	0.0579588246941479	-3.48392298765413	0.000494121645465412	0.0130887026925936	ECHS1	enoyl-CoA hydratase, short chain 1
362	ENSG00000074755	479.916098982235	0.532811225052505	0.153037031619458	3.48158363641941	0.000498458090034685	0.0131667912752059	ZZEF1	zinc finger ZZ-type and EF-hand domain containing 1
363	ENSG00000183864	665.497271105132	-0.245975597580397	0.0706733418433606	-3.48045799398554	0.000500557309264655	0.0131855137882131	TOB2	transducer of ERBB2, 2
364	ENSG00000173821	2682.88789422966	0.222429414775588	0.0639878465363477	3.47611971359654	0.000508725145248708	0.0133635472365471	RNF213	ring finger protein 213
365	ENSG00000138386	821.092104472498	0.315585098211752	0.0909547745751334	3.46969248932679	0.000521054553589276	0.0136496141759312	NAB1	NGFI-A binding protein 1
366	ENSG00000003402	1242.91085735275	0.267954975849179	0.0773741243150651	3.46310834818724	0.000533973330047237	0.0139495016221431	CFLAR	CASP8 and FADD like apoptosis regulator
367	ENSG00000185591	1389.25286398985	0.227556445998894	0.0657702363862364	3.45986966904858	0.00054043689632559	0.0140795689226801	SP1	Sp1 transcription factor
368	ENSG00000137154	8132.39703098869	-0.156565231648954	0.0453294279964851	-3.45394236302948	0.000552455432833365	0.0143532462179693	RPS6	ribosomal protein S6
369	ENSG00000065911	1839.63682098108	-0.211630553824277	0.0613612429315461	-3.44892873275675	0.000562815222589828	0.0145824501525119	MTHFD2	methylenetetrahydrofolate dehydrogenase (NADP+ dependent) 2, methenyltetrahydrofolate cyclohydrolase
370	ENSG00000172380	1906.52993668063	0.18164939551173	0.0527684874254608	3.44238397525271	0.000576611155389932	0.0148587053982683	GNG12	G protein subunit gamma 12
371	ENSG00000198961	815.067622732495	0.283756707529405	0.0824245399821775	3.44262409703179	0.000576099478607963	0.0148587053982683	PJA2	praja ring finger ubiquitin ligase 2
372	ENSG00000117595	639.366896039195	0.23843566102777	0.0693022132867493	3.44052014675496	0.000580597210534164	0.0149208762804756	IRF6	interferon regulatory factor 6
373	ENSG00000116679	1383.4761194059	0.259070101765692	0.0753754977584873	3.43705991296782	0.000588065507929248	0.0150719600316029	IVNS1ABP	influenza virus NS1A binding protein
374	ENSG00000088832	3253.8897897966	-0.149295796234682	0.0435266682196451	-3.42998447483511	0.000603615785236007	0.0153378188369394	FKBP1A	FKBP prolyl isomerase 1A
375	ENSG00000101220	420.269615719936	-0.308839156390579	0.0900334185903812	-3.43027246133664	0.000602975453154535	0.0153378188369394	C20orf27	chromosome 20 open reading frame 27
376	ENSG00000130303	1398.3909560851	-0.258747343822015	0.0754106710518658	-3.4311767845701	0.000600968816226359	0.0153378188369394	BST2	bone marrow stromal cell antigen 2
377	ENSG00000130826	1615.34770636363	-0.202868183159192	0.0591555202300837	-3.42940409230012	0.000604908177266195	0.0153378188369394	DKC1	dyskerin pseudouridine synthase 1
378	ENSG00000113441	742.419032639186	0.309631559098505	0.0903365085555349	3.427535157706	0.000609087428247758	0.0153616385161529	LNPEP	leucyl and cystinyl aminopeptidase
379	ENSG00000113648	1442.21600395711	-0.21473012066687	0.0626481950061554	-3.42755478662668	0.000609043395409404	0.0153616385161529	MACROH2A1	macroH2A.1 histone
380	ENSG00000131389	1316.35818255402	0.280577998311676	0.0819987588071036	3.4217346993229	0.000622229960596537	0.015651476701159	SLC6A6	solute carrier family 6 member 6
381	ENSG00000013563	574.384173785739	-0.260812216980172	0.076358943234086	-3.41560799473908	0.000636397887894495	0.0159655057431309	DNASE1L1	deoxyribonuclease 1 like 1
382	ENSG00000166750	2050.62429509258	0.358452448894321	0.105009431583801	3.41352622795854	0.000641279856391419	0.0160455326600523	SLFN5	schlafen family member 5
383	ENSG00000114626	266.7424980459	0.361497034236698	0.106065442337216	3.4082451953331	0.000653821157247823	0.0162734541579557	ABTB1	ankyrin repeat and BTB domain containing 1
384	ENSG00000149948	891.22970679318	0.366786357861983	0.107601181859731	3.40875770621298	0.000652594135814784	0.0162734541579557	HMGA2	high mobility group AT-hook 2
385	ENSG00000075391	585.590312867676	0.356602440475658	0.104678569913535	3.40664226469861	0.000657672655681232	0.0163264654288616	RASAL2	RAS protein activator like 2
386	ENSG00000079246	3422.39723941331	0.167210373967846	0.0491463431371231	3.40229533459515	0.00066822384128533	0.0165015024448979	XRCC5	X-ray repair cross complementing 5
387	ENSG00000111077	423.488041883413	-0.514417646293129	0.151228464562653	-3.40159273441547	0.000669943946144226	0.0165015024448979	TNS2	tensin 2
388	ENSG00000116459	2204.50899408836	-0.169887496642131	0.0499233673134047	-3.40296550061668	0.000666586968733047	0.0165015024448979	ATP5PB	ATP synthase peripheral stalk-membrane subunit b
389	ENSG00000185651	1004.0625695538	-0.209066775862076	0.0615009193588353	-3.39940895260847	0.000675316595663555	0.0165907442400971	UBE2L3	ubiquitin conjugating enzyme E2 L3
390	ENSG00000108179	821.782713309871	-0.249488653248826	0.0734449345527549	-3.39694840451685	0.000681418137796945	0.016697385531598	PPIF	peptidylprolyl isomerase F
391	ENSG00000137713	403.938605880995	0.408207617240658	0.120270197502515	3.3940878598135	0.000688575975122391	0.0168292937424888	PPP2R1B	protein phosphatase 2 scaffold subunit Abeta
392	ENSG00000100403	1220.27679141448	-0.187224069384115	0.0552413497688206	-3.38920157033867	0.000700964624187596	0.0170442244388999	ZC3H7B	zinc finger CCCH-type containing 7B
393	ENSG00000119421	459.71830833649	-0.291459384423268	0.0859821000347737	-3.38976815296896	0.000699517572880121	0.0170442244388999	NDUFA8	NADH:ubiquinone oxidoreductase subunit A8
394	ENSG00000025772	1178.11548227995	-0.190324524765134	0.0562080850774353	-3.38607025133364	0.000709012305363612	0.0171958150684479	TOMM34	translocase of outer mitochondrial membrane 34
395	ENSG00000075539	697.38828430901	0.424317518772013	0.125378512850849	3.38429216557054	0.000713620226315935	0.0172634199136582	FRYL	FRY like transcription coactivator
396	ENSG00000153827	2133.10524028733	0.318785942530633	0.0942619452765814	3.38191559271621	0.000719822586712584	0.0173691541725075	TRIP12	thyroid hormone receptor interactor 12
397	ENSG00000168175	1024.68145650551	-0.274241492248353	0.0811714819368397	-3.37854484980012	0.000728705449204079	0.017494465252664	MAPK1IP1L	mitogen-activated protein kinase 1 interacting protein 1 like
398	ENSG00000184216	3307.95188941233	-0.153174394669613	0.0453343696507356	-3.37876970275966	0.000728109742684825	0.017494465252664	IRAK1	interleukin 1 receptor associated kinase 1
399	ENSG00000111676	920.035789589099	-0.266199546807849	0.0788449733346265	-3.37623992436486	0.000734838086521373	0.0175971453901065	ATN1	atrophin 1
400	ENSG00000175602	309.850319710943	-0.606917162445898	0.179908206710791	-3.37348236382311	0.000742238010851094	0.0177295794884154	CCDC85B	coiled-coil domain containing 85B
401	ENSG00000159199	811.300652172253	-0.293814165808258	0.0871212204074162	-3.37247532156066	0.000744957621726947	0.0177498319769765	ATP5MC1	ATP synthase membrane subunit c locus 1
402	ENSG00000242114	185.333195937623	-0.407507394158078	0.121016405720378	-3.36737314029695	0.000758879319940946	0.0180362220325814	MTFP1	mitochondrial fission process 1
403	ENSG00000101084	986.923427054218	-0.243326376050071	0.0725097696498229	-3.35577367332962	0.000791433081708566	0.0187628997846058	RAB5IF	RAB5 interacting factor
404	ENSG00000186480	281.622907540385	0.412171119671672	0.122892371993672	3.3539194742933	0.000796755461033733	0.0188419751545708	INSIG1	insulin induced gene 1
405	ENSG00000092841	3748.75823896558	-0.200594586551719	0.0599230487678964	-3.34753639336166	0.000815332815385336	0.0192333360405451	MYL6	myosin light chain 6
406	ENSG00000175390	1092.93228377314	-0.240975748902352	0.0720038712796736	-3.34670545652145	0.000817780526833483	0.0192432077815432	EIF3F	eukaryotic translation initiation factor 3 subunit F
407	ENSG00000167880	271.935031944419	-0.486517521444582	0.145634177701407	-3.34068231182715	0.000835727911738841	0.0196168509579689	EVPL	envoplakin
408	ENSG00000106153	2337.89179775196	-0.202454264963214	0.0606230787091294	-3.33955762845026	0.000839119388018906	0.0196478250779834	CHCHD2	coiled-coil-helix-coiled-coil-helix domain containing 2
409	ENSG00000105778	1013.36162952549	0.370397577236821	0.111110406313209	3.33359934075579	0.000857300514746773	0.0200229495491518	AVL9	AVL9 cell migration associated
410	ENSG00000163347	1073.75644031659	0.810165933975368	0.24307913402293	3.33293080556615	0.000859363119951996	0.0200229495491518	CLDN1	claudin 1
411	ENSG00000168214	547.567426310468	0.440204380646393	0.132195527059606	3.32994913245368	0.000868618510314447	0.0201889934639997	RBPJ	recombination signal binding protein for immunoglobulin kappa J region
412	ENSG00000110958	2724.52858548711	-0.17531616870549	0.0526591925924821	-3.32926047807499	0.000870769255295117	0.020189498405779	PTGES3	prostaglandin E synthase 3
413	ENSG00000131263	793.013967073714	0.247394049881917	0.0744209707812433	3.32425185112297	0.000886560931456937	0.0205055056414784	RLIM	ring finger protein, LIM domain interacting
414	ENSG00000115884	2454.73701124131	-0.208945377672454	0.0628798413706284	-3.32293105577162	0.000890769273162405	0.0205331922688099	SDC1	syndecan 1
415	ENSG00000198315	282.511726034233	0.521756657488136	0.157036508203251	3.32251820584823	0.00089208849675732	0.0205331922688099	ZKSCAN8	zinc finger with KRAB and SCAN domains 8
416	ENSG00000166803	246.257889849265	-0.418664641001338	0.126065215541942	-3.32101634222841	0.000896902854781743	0.0205940188181484	PCLAF	PCNA clamp associated factor
417	ENSG00000198840	5986.91559370317	-0.205202027432234	0.0618119630665364	-3.31977852266798	0.000900888887477595	0.0206355780675122	ND3	NADH dehydrogenase subunit 3
418	ENSG00000114127	474.957358133699	0.298515986851171	0.0900022646775688	3.31676083841444	0.000910675355546585	0.0208094804738512	XRN1	5'-3' exoribonuclease 1
419	ENSG00000158019	318.200313416584	-0.390116482278726	0.117726371747973	-3.31375609802945	0.000920517656290112	0.0209838195543248	BABAM2	BRISC and BRCA1 A complex member 2
420	ENSG00000166508	2769.48840502587	-0.1748139922166	0.0527838896012388	-3.31188158995575	0.000926707608118298	0.0210742643831794	MCM7	minichromosome maintenance complex component 7
421	ENSG00000083444	879.216002571753	-0.259768689475549	0.0785797649965923	-3.3057962121268	0.000947069409340422	0.0212845973028396	PLOD1	procollagen-lysine,2-oxoglutarate 5-dioxygenase 1
422	ENSG00000122359	2977.24613094794	-0.190233600821641	0.0575298477462552	-3.30669397319974	0.000944039645604237	0.0212845973028396	ANXA11	annexin A11
423	ENSG00000141429	1469.14962663	0.206702145859126	0.0625028278857252	3.30708470082414	0.000942723824517431	0.0212845973028396	GALNT1	polypeptide N-acetylgalactosaminyltransferase 1
424	ENSG00000143603	401.726475490299	0.404342788929298	0.122314484908477	3.30576373870887	0.00094717916922897	0.0212845973028396	KCNN3	potassium calcium-activated channel subfamily N member 3
425	ENSG00000167193	673.168451003833	0.231535298900404	0.0700290524259226	3.30627490847922	0.000945452785935976	0.0212845973028396	CRK	CRK proto-oncogene, adaptor protein
426	ENSG00000129559	834.055204537604	-0.255350838050676	0.0773229759944783	-3.30239278515239	0.000958637278355929	0.0214911520346318	NEDD8	NEDD8 ubiquitin like modifier
427	ENSG00000070159	460.528946275775	0.472575363743142	0.143213628504164	3.29979324369539	0.000967560831795318	0.0215384492204577	PTPN3	protein tyrosine phosphatase non-receptor type 3
428	ENSG00000158290	1545.4403827905	0.196802328732069	0.0596400715751613	3.29983387903969	0.000967420751276125	0.0215384492204577	CUL4B	cullin 4B
429	ENSG00000240583	379.811200556663	0.344502494134319	0.104378577147415	3.30050958299396	0.000965094176457537	0.0215384492204577	AQP1	aquaporin 1 (Colton blood group)
430	ENSG00000065357	535.26734592232	0.416005281501315	0.126143299772292	3.29787854172412	0.000974182638801231	0.021565769286587	DGKA	diacylglycerol kinase alpha
431	ENSG00000140526	1458.14537203266	0.329190980715518	0.0998137547739161	3.29805227206565	0.000973580082948914	0.021565769286587	ABHD2	abhydrolase domain containing 2, acylglycerol lipase
432	ENSG00000163814	1508.56958747043	0.370589702820855	0.112402039966887	3.2970015751496	0.000977229531769471	0.021565769286587	CDCP1	CUB domain containing protein 1
433	ENSG00000198242	8092.56611994686	-0.143569153311966	0.0435523204173123	-3.29647541018035	0.000979061848629826	0.021565769286587	RPL23A	ribosomal protein L23a
434	ENSG00000253368	1230.4843278863	-0.721863984247813	0.219001445010532	-3.29616082767444	0.00098015886982168	0.021565769286587	TRNP1	TMF1 regulated nuclear protein 1
435	ENSG00000177189	898.178313966344	0.347721424373711	0.105527603892725	3.29507552097165	0.00098395232574708	0.0215991201506008	RPS6KA3	ribosomal protein S6 kinase A3
436	ENSG00000006468	384.379968648975	0.508160594108453	0.154737079026155	3.2840260221182	0.0010233547294488	0.021918372951148	ETV1	ETS variant transcription factor 1
437	ENSG00000035862	3046.37134911949	-0.176770279588961	0.0538118298170689	-3.28497061315113	0.00101993008903884	0.021918372951148	TIMP2	TIMP metallopeptidase inhibitor 2
438	ENSG00000091436	566.600358199467	0.340887342359546	0.103815075381161	3.2836015492737	0.00102489713040432	0.021918372951148	MAP3K20	mitogen-activated protein kinase kinase kinase 20
439	ENSG00000105186	325.269960124727	-0.377218041628311	0.114892195771845	-3.28323468007695	0.00102623195089209	0.021918372951148	ANKRD27	ankyrin repeat domain 27
440	ENSG00000122692	515.398262077	-0.294126377748151	0.0895446474258455	-3.28468966268169	0.00102094757266965	0.021918372951148	SMU1	SMU1 DNA replication regulator and spliceosomal factor
441	ENSG00000132341	4032.14207871942	-0.169358433599599	0.0515548455512669	-3.28501485725888	0.00101976994118159	0.021918372951148	RAN	RAN, member RAS oncogene family
442	ENSG00000139644	9375.7038675005	-0.113492487688272	0.0345546202024047	-3.28443742178287	0.00102186188268514	0.021918372951148	TMBIM6	transmembrane BAX inhibitor motif containing 6
443	ENSG00000139668	188.653369304727	0.424295245545722	0.129120694959064	3.28603595016461	0.00101608041039259	0.021918372951148	WDFY2	WD repeat and FYVE domain containing 2
444	ENSG00000142669	2137.38528160183	-0.190514852322125	0.0580154842194119	-3.28386214276187	0.00102394996076336	0.021918372951148	SH3BGRL3	SH3 domain binding glutamate rich protein like 3
445	ENSG00000159167	981.174934948503	0.380608244219649	0.115709755684096	3.28933582107599	0.00100424125270764	0.021918372951148	STC1	stanniocalcin 1
446	ENSG00000198886	78284.3768519793	-0.242350080755853	0.0737632789562179	-3.28551122164322	0.00101797487403007	0.021918372951148	ND4	NADH dehydrogenase subunit 4
447	ENSG00000205352	1474.55130397214	-0.315108850809641	0.0958776934826143	-3.28657104028875	0.00101415189858384	0.021918372951148	PRR13	proline rich 13
448	ENSG00000140443	235.902040995553	0.80042386627616	0.244020883507348	3.28014493993936	0.00103753769355968	0.0221100448270257	IGF1R	insulin like growth factor 1 receptor
449	ENSG00000221978	917.888208693513	0.197760210684958	0.06031120494953	3.27899618073372	0.00104177045812407	0.0221504691802479	CCNL2	cyclin L2
450	ENSG00000090273	940.111445957448	-0.246165923831521	0.0751075598575021	-3.27751193486461	0.00104726303102665	0.0222174392018472	NUDC	nuclear distribution C, dynein complex regulator
451	ENSG00000141349	477.512843374337	-0.267870360583433	0.0817846096693645	-3.27531502157153	0.00105544208563576	0.0223409761117945	G6PC3	glucose-6-phosphatase catalytic subunit 3
452	ENSG00000196411	1568.26353295794	-0.208920706588075	0.0640139228114397	-3.26367604752914	0.00109976835059752	0.0231803975656345	EPHB4	EPH receptor B4
453	ENSG00000197586	985.899426958635	-0.363855737355703	0.111488401013914	-3.26361965950426	0.00109998723025789	0.0231803975656345	ENTPD6	ectonucleoside triphosphate diphosphohydrolase 6
454	ENSG00000134294	6015.04334110507	0.305254279435971	0.0935959843179335	3.26140359183639	0.00110862124107828	0.0233105437453333	SLC38A2	solute carrier family 38 member 2
455	ENSG00000116455	524.195089449921	-0.329803524502905	0.101162453727123	-3.26013765336813	0.00111358153879374	0.0233630392309315	WDR77	WD repeat domain 77
456	ENSG00000144959	986.577851256871	0.271517109914239	0.0835571504396311	3.24947785420719	0.00115617080138965	0.0242030192264417	NCEH1	neutral cholesterol ester hydrolase 1
457	ENSG00000160072	308.005869702279	-0.295178096369489	0.0908936361977759	-3.24751114288365	0.00116419105449963	0.0243172329731718	ATAD3B	ATPase family AAA domain containing 3B
458	ENSG00000150760	686.377560136838	0.229944794117414	0.0708206251962895	3.24686196260043	0.00116684967937528	0.0243191989220127	DOCK1	dedicator of cytokinesis 1
459	ENSG00000063177	3837.33331952313	-0.192707263855076	0.0594191380790014	-3.24318510980182	0.00118201388242708	0.0245812229102105	RPL18	ribosomal protein L18
460	ENSG00000171150	148.307817547023	0.432876043936051	0.13353915215495	3.24156651401956	0.00118874690043563	0.024667148483219	SOCS5	suppressor of cytokine signaling 5
461	ENSG00000105401	1691.08443591637	-0.164857692836268	0.0508677213563971	-3.24090972507333	0.00119148909702089	0.0246700679193211	CDC37	cell division cycle 37, HSP90 cochaperone
462	ENSG00000198642	281.807405326954	0.393902050910157	0.121587038514537	3.23967139690686	0.00119667521424352	0.0247234663544037	KLHL9	kelch like family member 9
463	ENSG00000116251	3494.75869239552	-0.151620130314988	0.0468756335693137	-3.23451906182328	0.00121847786757976	0.0249261997854145	RPL22	ribosomal protein L22
464	ENSG00000146072	1675.85065593476	-0.156677792269143	0.0484433296785884	-3.23424903508218	0.00121963057054016	0.0249261997854145	TNFRSF21	TNF receptor superfamily member 21
465	ENSG00000163348	403.562572849342	0.360783576509478	0.111490004831419	3.23601722912299	0.0012121006786984	0.0249261997854145	PYGO2	pygopus family PHD finger 2
466	ENSG00000166200	686.680080235056	-0.296663763284356	0.0916991524834219	-3.2351854433768	0.00121563749088019	0.0249261997854145	COPS2	COP9 signalosome subunit 2
467	ENSG00000233276	1372.42412726974	-0.172353492932782	0.0532781003530657	-3.23497819536774	0.00121652020637149	0.0249261997854145	GPX1	glutathione peroxidase 1
468	ENSG00000141456	534.615062262209	-0.291057315783339	0.0900309223425288	-3.23285942440966	0.00122557855148515	0.0249402605230337	PELP1	proline, glutamate and leucine rich protein 1
469	ENSG00000162511	176.527635367716	-0.368720057438256	0.114033907699558	-3.23342473196405	0.00122315562802744	0.0249402605230337	LAPTM5	lysosomal protein transmembrane 5
470	ENSG00000114770	587.724413438357	0.30772556476633	0.0952511150135146	3.23067677184323	0.00123497511643584	0.0250776638740066	ABCC5	ATP binding cassette subfamily C member 5
471	ENSG00000185728	850.24301547276	0.230490458114905	0.0715247709930074	3.22252633479161	0.00127065484622664	0.0257470510828359	YTHDF3	YTH N6-methyladenosine RNA binding protein 3
472	ENSG00000105357	240.775866149343	2.05055783487926	0.636600701115275	3.22110520972855	0.00127697260888874	0.0258198960556331	MYH14	myosin heavy chain 14
473	ENSG00000137642	1562.749735886	0.291815811069468	0.0906306259907804	3.21983664880737	0.00128263661353464	0.0258425541489643	SORL1	sortilin related receptor 1
474	ENSG00000197223	108.607326897467	0.598345357847963	0.185842662569181	3.21963401501109	0.00128354349933166	0.0258425541489643	C1D	C1D nuclear receptor corepressor
475	ENSG00000171867	3331.81807725007	-0.174919971973796	0.0543453441957785	-3.21867447087369	0.00128784597374187	0.0258742444258351	PRNP	prion protein
476	ENSG00000141101	743.993679709066	-0.201786272328288	0.0627107817655637	-3.21772854120429	0.00129210042908773	0.0259048379895115	NOB1	NIN1 (RPN12) binding protein 1 homolog
477	ENSG00000178741	698.107890105879	-0.212331068604928	0.0661143637986099	-3.21157243911031	0.0013201068437385	0.0263548909456256	COX5A	cytochrome c oxidase subunit 5A
478	ENSG00000198542	346.987510294465	0.30284491028009	0.0942896851386187	3.21185620500129	0.00131880366846294	0.0263548909456256	ITGBL1	integrin subunit beta like 1
479	ENSG00000148154	341.747780501979	0.299019841454202	0.0932009613474555	3.20833430397192	0.0013350621363336	0.0265974668883435	UGCG	UDP-glucose ceramide glucosyltransferase
480	ENSG00000171388	140.168904066698	-0.446510317985587	0.13920964430622	-3.20746684046829	0.00133909497026744	0.0266125223431689	APLN	apelin
481	ENSG00000196935	326.109096802295	0.386304931885646	0.120458085456613	3.2069655633435	0.00134143052620845	0.0266125223431689	SRGAP1	SLIT-ROBO Rho GTPase activating protein 1
482	ENSG00000151552	174.716433409149	0.505839246758469	0.157957271054317	3.20238026006746	0.00136296950068568	0.0269833815762052	QDPR	quinoid dihydropteridine reductase
483	ENSG00000144381	7349.9523623268	-0.151011423793511	0.0471768321024074	-3.2009657508522	0.00136967811424913	0.0270597032446343	HSPD1	heat shock protein family D (Hsp60) member 1
484	ENSG00000077157	268.109279830217	0.838569950682348	0.262047866012565	3.20006403197399	0.00137397059136232	0.027088073010164	PPP1R12B	protein phosphatase 1 regulatory subunit 12B
485	ENSG00000136295	998.001692880031	-0.335208986636773	0.104827019753936	-3.19773458621279	0.00138511700709827	0.0271947506797367	TTYH3	tweety family member 3
486	ENSG00000206075	1962.09040771618	0.228690213698303	0.0715136245320451	3.19785516668684	0.00138453798811666	0.0271947506797367	SERPINB5	serpin family B member 5
487	ENSG00000184076	524.500174290862	-0.248149725241994	0.0777003152482536	-3.19367720001073	0.00140473095893795	0.027522858850431	UQCR10	ubiquinol-cytochrome c reductase, complex III subunit X
488	ENSG00000171298	472.16809513016	0.999409542376927	0.313061481851999	3.19237466220581	0.00141108170183123	0.0275902840793104	GAA	glucosidase alpha, acid
489	ENSG00000136802	3188.9475818388	-0.130631887921658	0.040937030191688	-3.19104457040418	0.00141759409777989	0.0276239374189951	LRRC8A	leucine rich repeat containing 8 VRAC subunit A
490	ENSG00000163754	431.947735853305	-0.276413251064412	0.0866272807838775	-3.19083374848188	0.00141862886460515	0.0276239374189951	GYG1	glycogenin 1
491	ENSG00000101966	884.188819934976	0.2735049982736	0.0857689262725835	3.18885883454306	0.00142835610811293	0.0277563544533502	XIAP	X-linked inhibitor of apoptosis
492	ENSG00000105855	266.320948095099	0.396858673716707	0.124662279110813	3.18347038532753	0.00145520998404723	0.0282203604881796	ITGB8	integrin subunit beta 8
493	ENSG00000133657	1956.4849335312	0.346442189970009	0.10890051596474	3.18127225478143	0.00146629760661223	0.0283478719343177	ATP13A3	ATPase 13A3
494	ENSG00000196821	790.566253676692	0.307051888963856	0.0965273681788422	3.18098270735986	0.00146776390591058	0.0283478719343177	ILRUN	inflammation and lipid regulator with UBA-like and NBR1-like domains
495	ENSG00000100348	715.014196443079	-0.20129819047216	0.0633091491637744	-3.17960663081131	0.00147475099425441	0.0284249261758425	TXN2	thioredoxin 2
496	ENSG00000143842	875.536387679113	0.198433543706119	0.0624585989867012	3.17704122291264	0.00148785885911377	0.0286194027606001	SOX13	SRY-box transcription factor 13
497	ENSG00000081320	215.775592761106	0.407396540782759	0.128376632959103	3.17344777933648	0.00150639997873969	0.0288589717139161	STK17B	serine/threonine kinase 17b
498	ENSG00000091409	9743.97476802912	0.118546626017152	0.0373551541702145	3.17350118478902	0.001506122870931	0.0288589717139161	ITGA6	integrin subunit alpha 6
499	ENSG00000170515	2943.30805707686	-0.199023512100004	0.0627500466793286	-3.17168707645865	0.00151556217711075	0.0289759599305266	PA2G4	proliferation-associated 2G4
500	ENSG00000134313	634.336700912539	0.216220939685607	0.0682288690863201	3.16905354846281	0.00152936215477217	0.0291518617117233	KIDINS220	kinase D interacting substrate 220
501	ENSG00000156113	693.104101356699	0.251687869678197	0.0794278894666044	3.1687593787069	0.00153091080169126	0.0291518617117233	KCNMA1	potassium calcium-activated channel subfamily M alpha 1
502	ENSG00000112977	2018.16034997989	-0.153564147753331	0.0484837010549189	-3.16733550475827	0.00153842717450511	0.0292362823563766	DAP	death associated protein
503	ENSG00000247315	251.950506666947	0.419868752330062	0.132727752219976	3.16338328124621	0.00155946870417341	0.029576883443353	ZCCHC3	zinc finger CCHC-type containing 3
504	ENSG00000157224	609.431089072237	0.369540396310669	0.116871041046664	3.1619500690776	0.00156716433424567	0.0296635117398237	CLDN12	claudin 12
505	ENSG00000157224	609.431089072237	0.369540396310669	0.116871041046664	3.1619500690776	0.00156716433424567	0.0296635117398237	LOC102723899	uncharacterized LOC102723899
506	ENSG00000168887	246.68245780688	0.591590362469544	0.187265604216883	3.15909782228021	0.00158258360695129	0.0298956978978469	C2orf68	chromosome 2 open reading frame 68
507	ENSG00000142798	4332.39460036531	0.272827210151871	0.0864026853938816	3.15762419776817	0.00159060464322021	0.0299437495220303	HSPG2	heparan sulfate proteoglycan 2
508	ENSG00000146376	1105.97600337688	-0.200898943778276	0.0636381922309714	-3.15689268873515	0.00159460018017772	0.0299437495220303	ARHGAP18	Rho GTPase activating protein 18
509	ENSG00000198369	506.43456867589	0.366126682324792	0.115969981616257	3.15708148972809	0.00159356805657208	0.0299437495220303	SPRED2	sprouty related EVH1 domain containing 2
510	ENSG00000099901	1076.71515333289	-0.183865692297753	0.0582648637744627	-3.15568732829236	0.00160120407635551	0.030008336474465	RANBP1	RAN binding protein 1
511	ENSG00000116649	634.811634348709	-0.282459564491141	0.0895544302288771	-3.15405462096348	0.00161018945860556	0.0301172122997171	SRM	spermidine synthase
512	ENSG00000090615	687.643713333572	0.406506200198706	0.128944203223913	3.15257444720337	0.00161837547968967	0.0302107375470416	GOLGA3	golgin A3
513	ENSG00000149798	403.722029104991	-0.484695838015915	0.153895146665924	-3.14951997198518	0.00163538929941394	0.0304683629201227	CDC42EP2	CDC42 effector protein 2
514	ENSG00000224051	197.449341947533	-0.363758199198677	0.115613432640282	-3.14633162333715	0.00165332426879631	0.0307421059627361	CPTP	ceramide-1-phosphate transfer protein
515	ENSG00000149269	712.71867265749	0.31576067515861	0.100428179168944	3.14414418116081	0.0016657334655774	0.0307744172135936	PAK1	p21 (RAC1) activated kinase 1
516	ENSG00000166822	217.439385216826	0.509351765053806	0.161988040755387	3.14437882376121	0.0016643982643977	0.0307744172135936	TMEM170A	transmembrane protein 170A
517	ENSG00000171130	241.87354469846	-0.333016710816887	0.105930148056114	-3.14373874603177	0.00166804286067564	0.0307744172135936	ATP6V0E2	ATPase H+ transporting V0 subunit e2
518	ENSG00000185127	239.906548719152	0.427152341707046	0.13585739851336	3.14412278154317	0.00166585528615742	0.0307744172135936	C6orf120	chromosome 6 open reading frame 120
519	ENSG00000140396	546.82581499245	0.413545397499011	0.131588886297965	3.14270763385439	0.00167392944731869	0.0308230542697536	NCOA2	nuclear receptor coactivator 2
520	ENSG00000135624	2071.97986315735	-0.165933967138732	0.0529612715369844	-3.133119019298	0.001729592923297	0.0317375376834065	CCT7	chaperonin containing TCP1 subunit 7
521	ENSG00000180776	830.26980652955	0.255157023014973	0.0814417215846433	3.13300134194468	0.00173028651084268	0.0317375376834065	ZDHHC20	zinc finger DHHC-type palmitoyltransferase 20
522	ENSG00000128340	686.480529655974	-0.315470489716349	0.100761405966369	-3.13086629439891	0.00174291493040471	0.0319074561487025	RAC2	Rac family small GTPase 2
523	ENSG00000011009	716.278550552211	-0.243178681561973	0.0777912876228541	-3.1260400617219	0.00177177413494052	0.0323602932606348	LYPLA2	lysophospholipase 2
524	ENSG00000130119	479.320673701145	-0.335833728554467	0.107485270894936	-3.12446278227958	0.00178130054645696	0.0323602932606348	GNL3L	G protein nucleolar 3 like
525	ENSG00000136908	312.120010238689	-0.334601310512886	0.107052418125095	-3.12558386230836	0.00177452465095795	0.0323602932606348	DPM2	dolichyl-phosphate mannosyltransferase subunit 2, regulatory
526	ENSG00000183808	357.261790604872	0.39458280275903	0.126279017756533	3.12469014860243	0.00177992440698356	0.0323602932606348	RBM12B	RNA binding motif protein 12B
527	ENSG00000147364	177.503842998953	1.05361525822133	0.337419125296152	3.12257124517343	0.00179278708451958	0.0325066920124267	FBXO25	F-box protein 25
528	ENSG00000133612	483.647871050113	-0.255618939362715	0.0819006588630755	-3.12108526245275	0.00180185856270424	0.0326088258590159	AGAP3	ArfGAP with GTPase domain, ankyrin repeat and PH domain 3
529	ENSG00000196227	315.44838859028	0.722436488158611	0.231526473592042	3.12031914515128	0.00180655194282889	0.0326314896644693	FAM217B	family with sequence similarity 217 member B
530	ENSG00000155366	2736.95425955126	-0.278248117707678	0.0892310003224232	-3.11828979505182	0.00181903847740188	0.0327945663140723	RHOC	ras homolog family member C
531	ENSG00000132591	486.0480737943	-0.262480248917281	0.0842824322995343	-3.11429371170071	0.00184385841574467	0.0331789551356863	ERAL1	Era like 12S mitochondrial rRNA chaperone 1
532	ENSG00000035687	992.07690520679	0.194396257572556	0.0625108844794768	3.10979854454593	0.00187214983467579	0.0336242365193761	ADSS2	adenylosuccinate synthase 2
533	ENSG00000171492	571.447309235535	0.248517183065008	0.0799354387216655	3.10897377983178	0.00187738378279044	0.0336544998340298	LRRC8D	leucine rich repeat containing 8 VRAC subunit D
534	ENSG00000142156	651.521375578242	0.225806244896889	0.0726978666057677	3.10609176637067	0.00189577873191193	0.0339201315372091	COL6A1	collagen type VI alpha 1 chain
535	ENSG00000175866	576.686932895682	-0.401052216930307	0.129331931606011	-3.10095281149938	0.00192899028672561	0.0344493689058737	BAIAP2	BAR/IMD domain containing adaptor protein 2
536	ENSG00000082258	296.660950861193	0.413007453566229	0.13330063681538	3.09831568275431	0.00194623992056131	0.0346920924185769	CCNT2	cyclin T2
537	ENSG00000198951	320.317283391177	-0.331923095132128	0.107238586666244	-3.09518341718885	0.00196691223039869	0.0349948005269621	NAGA	alpha-N-acetylgalactosaminidase
538	ENSG00000005339	703.93536047451	0.336141690632467	0.108655425502171	3.09364846788759	0.00197711599884385	0.0351104700693562	CREBBP	CREB binding protein
539	ENSG00000060491	735.781616391184	-0.237031886848767	0.0767148610523867	-3.08977795953907	0.00200306180088238	0.0354774034512084	OGFR	opioid growth factor receptor
540	ENSG00000217128	329.28996683719	0.413699134112039	0.133906961196821	3.08945203755292	0.00200526080879972	0.0354774034512084	FNIP1	folliculin interacting protein 1
541	ENSG00000182670	942.621981993704	-0.424291853343689	0.137442619643666	-3.08704719426702	0.00202155498699577	0.0356990799658861	TTC3	tetratricopeptide repeat domain 3
542	ENSG00000143079	468.748326559088	0.403014818159397	0.13061926984145	3.08541625327251	0.00203267458225104	0.0358287231663319	CTTNBP2NL	CTTNBP2 N-terminal like
543	ENSG00000168256	872.731087107576	-0.32673828531309	0.105939416832616	-3.08419939510649	0.0020410075282828	0.0359088578677287	NKIRAS2	NFKB inhibitor interacting Ras like 2
544	ENSG00000072609	253.01723757203	0.630300568265689	0.204594449040487	3.08073152141562	0.00206492748626877	0.0361953925180902	CHFR	checkpoint with forkhead and ring finger domains
545	ENSG00000081014	182.70156229793	0.400333921019309	0.129930032830363	3.08115000280179	0.00206202739232476	0.0361953925180902	AP4E1	adaptor related protein complex 4 subunit epsilon 1
546	ENSG00000196911	498.829694216383	0.452397986388721	0.147063755961814	3.07620312992814	0.00209654962373633	0.0366818820699107	KPNA5	karyopherin subunit alpha 5
547	ENSG00000159128	777.339959528392	0.241446418635076	0.0785291500223601	3.07460883718119	0.00210778799646917	0.0368105958941385	IFNGR2	interferon gamma receptor 2
548	ENSG00000138722	770.329474169088	0.248829899878573	0.0809669758944932	3.07322704262561	0.00211757310707942	0.0369135032618274	MMRN1	multimerin 1
549	ENSG00000099624	450.893091955903	-0.314995067315104	0.102551684743868	-3.07157379327148	0.0021293352409817	0.0370504331930816	ATP5F1D	ATP synthase F1 subunit delta
550	ENSG00000261796	214.634320193567	-0.680260891910805	0.221551477158361	-3.0704416898316	0.00213742417903474	0.0371230649996088	ISY1-RAB43	ISY1-RAB43 readthrough
551	ENSG00000115207	594.027742426701	-0.384283357589039	0.125251516842992	-3.06809344329741	0.00215429242735933	0.0373476327031965	GTF3C2	general transcription factor IIIC subunit 2
552	ENSG00000161981	217.688027433813	-0.408812992099848	0.133562875613435	-3.06082801992865	0.0022072583725852	0.0381960422394625	SNRNP25	small nuclear ribonucleoprotein U11/U12 subunit 25
553	ENSG00000067596	731.606606527799	0.258652484332556	0.0845631782434823	3.05868925110429	0.00222307614926798	0.0382731845254443	DHX8	DEAH-box helicase 8
554	ENSG00000146834	748.89880640878	-0.284687051324256	0.0930635599572844	-3.05906040403919	0.00222032377119704	0.0382731845254443	MEPCE	methylphosphate capping enzyme
555	ENSG00000174243	898.781855637843	-0.206140086030974	0.0673971307842912	-3.05858845372421	0.00222382417731939	0.0382731845254443	DDX23	DEAD-box helicase 23
556	ENSG00000090382	2478.23216476868	0.834972088992715	0.273150944859641	3.05681567172234	0.00223701793919425	0.0383811053020331	LYZ	lysozyme
557	ENSG00000128283	477.506083100665	-0.493997640779542	0.161613607136974	-3.05665871538193	0.00223818952146202	0.0383811053020331	CDC42EP1	CDC42 effector protein 1
558	ENSG00000054116	413.458433128082	-0.269136085136934	0.0883059880529018	-3.04776710018466	0.00230548534810257	0.0394637501011854	TRAPPC3	trafficking protein particle complex 3
559	ENSG00000134243	1363.34107611845	0.237417464825902	0.077925784856641	3.0467125260615	0.00231358860511894	0.0395311004366539	SORT1	sortilin 1
560	ENSG00000198727	36267.4723487849	-0.206874919780741	0.0679252232031713	-3.04562738295253	0.00232195397467774	0.0396026790321385	CYTB	cytochrome b
561	ENSG00000184640	3007.37249138526	-0.165430977442368	0.0544249467592902	-3.03961670691261	0.00236879404924265	0.0402583949305523	SEPTIN9	septin 9
562	ENSG00000197077	1145.81055921873	0.211175008270141	0.069474501798023	3.03960449956261	0.00236889005285755	0.0402583949305523	KIAA1671	KIAA1671
563	ENSG00000144713	5820.88904724303	-0.172950522515584	0.0569830013137805	-3.0351248359703	0.00240436145130371	0.0407584352448279	RPL32	ribosomal protein L32
564	ENSG00000149503	612.011770018743	0.316254657065896	0.104209205857636	3.03480536544864	0.00240690960003202	0.0407584352448279	INCENP	inner centromere protein
565	ENSG00000066136	426.14528050427	-0.260439560704723	0.0858786702232799	-3.03264547561803	0.00242420218462523	0.0409612479596726	NFYC	nuclear transcription factor Y subunit gamma
566	ENSG00000107758	380.597171144812	0.279173022396903	0.0920684890678772	3.03223203968389	0.00242752518752884	0.0409612479596726	PPP3CB	protein phosphatase 3 catalytic subunit beta
567	ENSG00000013364	2447.32606053735	-0.198636592922251	0.0655397547043413	-3.03078023130125	0.00243922718862056	0.0410855975660546	MVP	major vault protein
568	ENSG00000164897	351.438757893587	-0.303100063624779	0.100155350424902	-3.02629926747697	0.00247567139209699	0.0416255173958436	TMUB1	transmembrane and ubiquitin like domain containing 1
569	ENSG00000135940	771.506541088392	-0.211258353681529	0.0698283084969931	-3.02539698051867	0.00248306978716747	0.0416760191003702	COX5B	cytochrome c oxidase subunit 5B
570	ENSG00000130522	251.307280012696	-0.522274743189565	0.172712028686496	-3.02396276137541	0.00249487145677885	0.0417263951051742	JUND	JunD proto-oncogene, AP-1 transcription factor subunit
571	ENSG00000140464	434.6428067566	-0.305759098052835	0.101098558971977	-3.02436653066032	0.00249154380648506	0.0417263951051742	PML	PML nuclear body scaffold
572	ENSG00000106554	626.556303022688	-0.230312434658213	0.0761914752890561	-3.0228110662571	0.00250438546282914	0.0417445425816721	CHCHD3	coiled-coil-helix-coiled-coil-helix domain containing 3
573	ENSG00000164983	128.385795694294	0.509476943305541	0.168546618410312	3.02276573751996	0.00250476059569455	0.0417445425816721	TMEM65	transmembrane protein 65
574	ENSG00000214022	641.486103161573	-0.275868714071028	0.0912841914472243	-3.02208640617166	0.0025103887869807	0.0417649418718211	REPIN1	replication initiator 1
575	ENSG00000184979	202.404675088448	-0.471169039039956	0.156081897539523	-3.01872956740961	0.00253837005321747	0.0421565030029094	USP18	ubiquitin specific peptidase 18
576	ENSG00000042286	519.145914278007	-0.239965713148389	0.0796023452105466	-3.01455582136035	0.00257355847840539	0.0425175175099622	AIFM2	apoptosis inducing factor mitochondria associated 2
577	ENSG00000105287	279.413881998757	-0.359276547117106	0.119156928666647	-3.01515447852987	0.00256848400845191	0.0425175175099622	PRKD2	protein kinase D2
578	ENSG00000131174	998.97147602925	-0.235318903920606	0.0780575648716584	-3.01468415402806	0.00257246990539181	0.0425175175099622	COX7B	cytochrome c oxidase subunit 7B
579	ENSG00000184009	17866.4195549979	-0.247632725132252	0.0822066298634269	-3.0123206065454	0.00259258622025135	0.0427573828289453	ACTG1	actin gamma 1
580	ENSG00000104133	690.265922602477	0.443406543880458	0.147289465073015	3.01044303243718	0.00260866878026222	0.0428520767842506	SPG11	SPG11 vesicle trafficking associated, spatacsin
581	ENSG00000133321	328.845766257953	-0.359253149523449	0.119369200714875	-3.00959667461928	0.00261594812865265	0.0428520767842506	PLAAT4	phospholipase A and acyltransferase 4
582	ENSG00000139372	425.333132584739	0.324759167304578	0.107928309574058	3.00902671955347	0.00262086065252694	0.0428520767842506	TDG	thymine DNA glycosylase
583	ENSG00000186470	240.173306099051	0.516982054426596	0.171810796967213	3.00901959336846	0.0026209221274771	0.0428520767842506	BTN3A2	butyrophilin subfamily 3 member A2
584	ENSG00000198890	237.138248327355	-0.46929979722106	0.155947305443423	-3.0093485481307	0.00261808573060871	0.0428520767842506	PRMT6	protein arginine methyltransferase 6
585	ENSG00000136463	188.351713155354	-0.407266391676912	0.135396727211017	-3.00794856763549	0.00263017646995147	0.0429293691300341	TACO1	translational activator of cytochrome c oxidase I
586	ENSG00000122026	5825.83900603637	-0.150269345729222	0.0499846374487549	-3.00631060659949	0.00264438727858124	0.0429395968540855	RPL21	ribosomal protein L21
587	ENSG00000139329	265.063801029939	0.323099834887457	0.107467658835302	3.00648435435464	0.00264287653749421	0.0429395968540855	LUM	lumican
588	ENSG00000168961	302.914759432503	-0.841701840546885	0.279942130441776	-3.00669941754962	0.00264100765025677	0.0429395968540855	LGALS9	galectin 9
589	ENSG00000173402	1395.47308557919	-0.182902581461978	0.060963614916832	-3.00019251993994	0.00269809011758083	0.0437367326239642	DAG1	dystroglycan 1
590	ENSG00000113742	266.169704576794	0.620453336017907	0.207005133378472	2.99728478174267	0.00272396119185303	0.043947320449214	CPEB4	cytoplasmic polyadenylation element binding protein 4
591	ENSG00000125968	1924.85216747421	-0.211766255504558	0.0706633055276442	-2.99683483419428	0.0027279847072013	0.043947320449214	ID1	inhibitor of DNA binding 1, HLH protein
592	ENSG00000168672	1120.64620651693	1.06254568476814	0.354501166792814	2.99729813128976	0.0027238419005595	0.043947320449214	LRATD2	LRAT domain containing 2
593	ENSG00000265763	552.801009953403	-0.249318165775505	0.0831988967166582	-2.99665230687592	0.00272961844823232	0.043947320449214	ZNF488	zinc finger protein 488
594	ENSG00000105281	2658.17374419007	-0.207962692049293	0.0694369627500943	-2.99498543445451	0.00274457947442062	0.0440737918424383	SLC1A5	solute carrier family 1 member 5
595	ENSG00000136021	649.555710644078	-0.282684934194903	0.0944009929114571	-2.99451229776837	0.0027488397449377	0.0440737918424383	SCYL2	SCY1 like pseudokinase 2
596	ENSG00000136542	804.973090306078	0.243483387866152	0.0813176269807899	2.99422642920546	0.00275141672157793	0.0440737918424383	GALNT5	polypeptide N-acetylgalactosaminyltransferase 5
597	ENSG00000204991	175.541573492963	-0.494259351220814	0.165370733503385	-2.98879578477952	0.00280079260664753	0.0447890662543652	SPIRE2	spire type actin nucleation factor 2
598	ENSG00000175334	1195.23329355194	0.29814729228557	0.0998123719259895	2.98707751887357	0.00281658293735215	0.0449657508331825	BANF1	BAF nuclear assembly factor 1
599	ENSG00000131620	2861.63642798947	0.387070030624438	0.12963113698894	2.98593408663431	0.00282713572838928	0.0450583665753202	ANO1	anoctamin 1
600	ENSG00000198911	1623.49443479206	0.194801592479794	0.0652807316230236	2.98405957832571	0.00284451378731282	0.0452592688675965	SREBF2	sterol regulatory element binding transcription factor 2
601	ENSG00000023191	1332.51691528305	-0.166931791514389	0.0559535831778338	-2.98339770276803	0.00285067311758957	0.0452812950989982	RNH1	ribonuclease/angiogenin inhibitor 1
602	ENSG00000099995	1301.44731041761	-0.350520701186589	0.117563553294029	-2.98154224983255	0.00286800469836035	0.0454044884049269	SF3A1	splicing factor 3a subunit 1
603	ENSG00000183576	442.880482104454	-0.296482359368121	0.0994222124465303	-2.98205352780266	0.00286321933086472	0.0454044884049269	SETD3	SET domain containing 3, actin histidine methyltransferase
604	ENSG00000261236	731.620109336346	-0.29619850212911	0.0993996860815191	-2.9798736173693	0.00288367330847189	0.0455764566403983	BOP1	BOP1 ribosomal biogenesis factor
605	ENSG00000180398	1451.30495696501	0.367091795550546	0.12326024710251	2.97818480961873	0.00289961089323923	0.0457520966731906	MCFD2	multiple coagulation factor deficiency 2, ER cargo receptor complex subunit
606	ENSG00000142864	4092.81005722736	-0.14951206398424	0.0502280980747328	-2.97666186288372	0.00291405211767172	0.0459035817805332	SERBP1	SERPINE1 mRNA binding protein 1
607	ENSG00000167191	448.479762993451	-0.233685191232327	0.0785261185510297	-2.97589127725024	0.0029213841190631	0.045914433846255	GPRC5B	G protein-coupled receptor class C group 5 member B
608	ENSG00000172270	3986.85066694139	-0.136035210387323	0.0457173273009857	-2.97557224838886	0.00292442455374228	0.045914433846255	BSG	basigin (Ok blood group)
609	ENSG00000163655	1116.88019182251	-0.172508117641414	0.058009301253302	-2.97380099250195	0.00294135770888896	0.0461039589312298	GMPS	guanine monophosphate synthase
610	ENSG00000174749	617.549865107757	0.335048248715494	0.11269014339011	2.97318149250752	0.00294730119815962	0.0461208865712008	FAM241A	family with sequence similarity 241 member A
611	ENSG00000196792	270.899871037369	0.414382681345131	0.139401669765086	2.97258047226716	0.00295307786421574	0.046135152201578	STRN3	striatin 3
612	ENSG00000162496	1154.13765531394	-0.213840724337211	0.0719547074432668	-2.97187956056684	0.00295982767916194	0.0461645491471918	DHRS3	dehydrogenase/reductase 3
613	ENSG00000106799	191.797579153424	0.473143826187188	0.159331835003701	2.96954984655891	0.00298236422582641	0.0463635409073964	TGFBR1	transforming growth factor beta receptor 1
614	ENSG00000140575	3025.79494916153	0.178178339711312	0.0600003455181953	2.96962189421524	0.00298166493158435	0.0463635409073964	IQGAP1	IQ motif containing GTPase activating protein 1
615	ENSG00000125868	2569.38008471487	0.156988512240842	0.05291706695818	2.96668960063317	0.00301024693770487	0.0467204119644113	DSTN	destrin, actin depolymerizing factor
616	ENSG00000159692	800.80064390446	0.24786828458829	0.0835668377709365	2.96610822187286	0.00301594342637563	0.0467323390724185	CTBP1	C-terminal binding protein 1
617	ENSG00000065618	9842.12054395377	0.209369790640888	0.0706193582301994	2.9647648447668	0.00302914378856402	0.0468603108433158	COL17A1	collagen type XVII alpha 1 chain
618	ENSG00000211455	309.136574164773	0.418734223022774	0.141265649306298	2.96416167043452	0.00303508785702959	0.0468757950296606	STK38L	serine/threonine kinase 38 like
619	ENSG00000011304	2948.6838666385	-0.331533672155447	0.1119436537353	-2.96161203509925	0.00306033131735822	0.0471264339381154	PTBP1	polypyrimidine tract binding protein 1
620	ENSG00000109099	199.93259191508	0.335602418058916	0.113340156286639	2.96101954553665	0.00306622479593137	0.0471264339381154	PMP22	peripheral myelin protein 22
621	ENSG00000111670	373.262929161401	0.291287310426269	0.0983590743286725	2.96146860281458	0.0030617570861392	0.0471264339381154	GNPTAB	N-acetylglucosamine-1-phosphate transferase subunits alpha and beta
622	ENSG00000181019	4795.10170620381	-0.157895091646534	0.0534340673591407	-2.95495176485986	0.00312717938609144	0.0479855050458012	NQO1	NAD(P)H quinone dehydrogenase 1
623	ENSG00000130396	811.577167802214	0.382011025864026	0.129310162118634	2.95422277418192	0.00313457640298441	0.0480213053788388	AFDN	afadin, adherens junction formation factor
624	ENSG00000101152	1514.85749418773	-0.148059335123777	0.0501286672555771	-2.95358610610786	0.00314104967369392	0.0480428613800637	DNAJC5	DnaJ heat shock protein family (Hsp40) member C5
625	ENSG00000185298	369.719054920028	-0.291318484816868	0.0986870056139625	-2.95194370327162	0.00315780497688056	0.0482213600575818	CCDC137	coiled-coil domain containing 137
626	ENSG00000180817	1857.65986779715	-0.140606877589691	0.0477416900658366	-2.94515919725069	0.0032278853198866	0.0492122773126763	PPA1	inorganic pyrophosphatase 1
627	ENSG00000142534	6825.51460505175	-0.123883036033293	0.0420892016734677	-2.94334487487765	0.00324686496323386	0.049422183702001	RPS11	ribosomal protein S11
628	ENSG00000138496	998.950946218933	-0.248326178298978	0.0843873626543357	-2.94269391160098	0.00325369944357435	0.0494468458708582	PARP9	poly(ADP-ribose) polymerase family member 9
629	ENSG00000105364	510.744945239126	-0.256319898785431	0.0872200089992052	-2.9387740465352	0.00329513203841656	0.0499427531487108	MRPL4	mitochondrial ribosomal protein L4
630	ENSG00000197771	1179.384536268	-0.188482391614835	0.0641399566649479	-2.93861114686158	0.00329686422768037	0.0499427531487108	MCMBP	minichromosome maintenance complex binding protein
631	ENSG00000089818	304.032853135397	-0.534016697838982	0.181827241405806	-2.93694549678148	0.00331462353190178	0.0501316984896724	NECAP1	NECAP endocytosis associated 1
632	ENSG00000275700	942.04714656424	-0.194421100164159	0.0662182590979207	-2.93606480769386	0.00332404868799028	0.050194193802885	AATF	apoptosis antagonizing transcription factor
633	ENSG00000007376	255.867977506069	-0.373572811487565	0.127313733865011	-2.93426954144364	0.00334333730476343	0.0504051950096529	RPUSD1	RNA pseudouridine synthase domain containing 1
634	ENSG00000139926	562.134709704688	0.303599426787316	0.103502638007767	2.93325303229985	0.00335430397790028	0.0504902613054419	FRMD6	FERM domain containing 6
635	ENSG00000166582	259.288177958835	-0.371771888929795	0.12688574531346	-2.92997363897233	0.00338990760077046	0.0509453150207706	CENPV	centromere protein V
636	ENSG00000078177	136.666508310284	0.552037999048123	0.18850184002039	2.92855496258504	0.00340541619296444	0.0510974078447496	N4BP2	NEDD4 binding protein 2
637	ENSG00000073737	206.276255320247	0.411762646926188	0.14074408851629	2.92561237396859	0.00343778991132374	0.0515016772971296	DHRS9	dehydrogenase/reductase 9
638	ENSG00000125977	3365.77312366803	-0.130306874715217	0.0445668942753433	-2.92384912240362	0.00345732279748493	0.0516419808042675	EIF2S2	eukaryotic translation initiation factor 2 subunit beta
639	ENSG00000196693	355.969431415133	0.461982737192682	0.158015302620337	2.92365821241179	0.00345944370267706	0.0516419808042675	ZNF33B	zinc finger protein 33B
640	ENSG00000211584	542.698249034047	-0.238682850537861	0.0816485942955022	-2.92329405787467	0.00346349254365856	0.0516419808042675	SLC48A1	solute carrier family 48 member 1
641	ENSG00000003056	1286.70570198175	-0.214580852215029	0.0734638646557532	-2.92090340224464	0.00349018024613655	0.0519582092215274	M6PR	mannose-6-phosphate receptor, cation dependent
642	ENSG00000110841	778.764466291751	0.46236729742186	0.158375489339991	2.91943721436136	0.00350664024360703	0.0521214254390682	PPFIBP1	PPFIA binding protein 1
643	ENSG00000099341	1120.661113228	-0.184147165176754	0.0631261655508558	-2.9171289523106	0.00353269687761372	0.0522629711238859	PSMD8	proteasome 26S subunit, non-ATPase 8
644	ENSG00000162517	459.968701234045	-0.249674723609833	0.0855665278953402	-2.91790177480638	0.0035239533801428	0.0522629711238859	PEF1	penta-EF-hand domain containing 1
645	ENSG00000184254	6858.22400598777	-0.161259745403171	0.055277923217797	-2.91725405037019	0.00353128021557001	0.0522629711238859	ALDH1A3	aldehyde dehydrogenase 1 family member A3
646	ENSG00000135862	4703.83965124495	0.250264548663791	0.0858661003671018	2.91459082913792	0.0035615515342489	0.0526077775689755	LAMC1	laminin subunit gamma 1
647	ENSG00000143179	877.767189030881	-0.253325483324161	0.0869803480225142	-2.91244504170746	0.00358611299475742	0.0528881952243928	UCK2	uridine-cytidine kinase 2
648	ENSG00000072422	142.407136705982	-0.374162357330066	0.128552980012097	-2.91056930220409	0.00360770948903885	0.0528951906990537	RHOBTB1	Rho related BTB domain containing 1
649	ENSG00000115808	436.671141642164	0.286272727835769	0.0983949240580058	2.90942577146567	0.0036209336048241	0.0528951906990537	STRN	striatin
650	ENSG00000140199	374.284207421057	0.338756540604976	0.116434337918519	2.90942128122065	0.00362098561807803	0.0528951906990537	SLC12A6	solute carrier family 12 member 6
651	ENSG00000150687	2422.67303178883	-0.144912475509454	0.0497757808700774	-2.91130491529	0.00359922588238515	0.0528951906990537	PRSS23	serine protease 23
652	ENSG00000172831	845.907677373501	-0.226096062399583	0.0777224066086759	-2.90902034902178	0.00362563260090529	0.0528951906990537	CES2	carboxylesterase 2
653	ENSG00000185825	2438.80078580889	-0.153273038226255	0.0526506473846811	-2.91113302190564	0.00360120665136155	0.0528951906990537	BCAP31	B cell receptor associated protein 31
654	ENSG00000243678	3106.64149335984	-0.231036547056927	0.0793917578221631	-2.91008227295392	0.00361333625478633	0.0528951906990537	NME2	NME/NM23 nucleoside diphosphate kinase 2
655	ENSG00000100311	313.243559638193	-0.313176493397081	0.107740338660425	-2.90677101344695	0.0036518041190094	0.0531135865959603	PDGFB	platelet derived growth factor subunit B
656	ENSG00000162639	299.587160280824	-0.289633045726188	0.0996294216881125	-2.90710355253168	0.00364792416267598	0.0531135865959603	HENMT1	HEN methyltransferase 1
657	ENSG00000215790	328.317439576568	0.356129189522517	0.122565855960124	2.90561499964869	0.00366532132175484	0.0532285483831564	SLC35E2A	solute carrier family 35 member E2A
658	ENSG00000100731	376.391998467948	0.52515845276715	0.180951207657591	2.90221026742686	0.0037053973965873	0.0537282622505158	PCNX1	pecanex 1
659	ENSG00000167470	798.54570043964	-0.242273427400029	0.0835005464250446	-2.90145918527023	0.0037142916152246	0.0537750036445418	MIDN	midnolin
660	ENSG00000166228	493.244195713225	-0.300464995415071	0.103600345742437	-2.90023158959396	0.00372887043729727	0.053903777983064	PCBD1	pterin-4 alpha-carbinolamine dehydratase 1
661	ENSG00000077713	362.113716153029	-0.276785194509441	0.0954924799912459	-2.89850252642737	0.00374949287970442	0.0541193926609392	SLC25A43	solute carrier family 25 member 43
662	ENSG00000099622	961.693913168297	0.292742975577671	0.101116888289267	2.89509478120228	0.00379044064063558	0.0545443833006786	CIRBP	cold inducible RNA binding protein
663	ENSG00000122218	2830.23593433753	0.152963443226288	0.0528341383037203	2.89516301651346	0.00378961674781658	0.0545443833006786	COPA	COPI coat complex subunit alpha
664	ENSG00000213445	341.902101579442	-0.329776561230891	0.113976915763125	-2.89336273948891	0.00381140839358267	0.0547630087823401	SIPA1	signal-induced proliferation-associated 1
665	ENSG00000265972	5033.68079120978	-0.168635777999283	0.0582942081590291	-2.89283932872434	0.00381776540580884	0.0547713605798566	TXNIP	thioredoxin interacting protein
666	ENSG00000080845	752.647020525151	-0.17555618016479	0.0607003900189639	-2.89217548865738	0.00382584184018787	0.0548043174780991	DLGAP4	DLG associated protein 4
667	ENSG00000148737	559.172561195217	-0.418920146937603	0.144902848480033	-2.89104148974219	0.0038396742550664	0.0549195037116058	TCF7L2	transcription factor 7 like 2
668	ENSG00000115170	224.494606829898	0.367329382180278	0.127123031668218	2.88955807110534	0.00385783745388552	0.055096193637344	ACVR1	activin A receptor type 1
669	ENSG00000140374	801.144013715051	-0.232587925539761	0.0805738437849399	-2.88664304213366	0.00389375708132861	0.0555255615071266	ETFA	electron transfer flavoprotein subunit alpha
670	ENSG00000112759	237.445351072213	-0.299479367371319	0.104139254836503	-2.87575869292992	0.00403057714404312	0.0572185075703007	SLC29A1	solute carrier family 29 member 1 (Augustine blood group)
671	ENSG00000130309	1422.08329511634	-0.2271040978349	0.0789459779382144	-2.8767025726458	0.00401854169563468	0.0572185075703007	COLGALT1	collagen beta(1-O)galactosyltransferase 1
672	ENSG00000277972	246.396898650034	-0.426983540719309	0.148459616872446	-2.8760921637442	0.00402632131112	0.0572185075703007	CISD3	CDGSH iron sulfur domain 3
673	ENSG00000082212	553.524174264264	0.671437606333251	0.233624083530658	2.87400851909661	0.00405298030573412	0.0574485326448749	ME2	malic enzyme 2
674	ENSG00000106049	929.889256201297	0.196300399141035	0.068312905669451	2.87354779038214	0.00405889664368514	0.0574485326448749	HIBADH	3-hydroxyisobutyrate dehydrogenase
675	ENSG00000138071	2381.53211415816	0.181544862120685	0.063203116442525	2.87240364619957	0.00407362281837847	0.0575710360457273	ACTR2	actin related protein 2
676	ENSG00000113580	784.568696577799	0.31498556426066	0.109719052745707	2.87083743778478	0.00409385996939433	0.0575995164536594	NR3C1	nuclear receptor subfamily 3 group C member 1
677	ENSG00000204435	787.196240491471	-0.199969068493403	0.0696483464179979	-2.8711244240212	0.00409014497497015	0.0575995164536594	CSNK2B	casein kinase 2 beta
678	ENSG00000263465	367.195484317815	-0.487420569154763	0.169760461689423	-2.87122551567102	0.00408883708735781	0.0575995164536594	SRSF8	serine and arginine rich splicing factor 8
679	ENSG00000122966	554.399691675294	0.638141610927837	0.22232933916659	2.87025371154313	0.00410142566966908	0.0576140609144934	CIT	citron rho-interacting serine/threonine kinase
680	ENSG00000226742	121.758333550033	-0.730881243140958	0.254678355130131	-2.86982080894745	0.00410704473038042	0.0576140609144934	HSBP1L1	heat shock factor binding protein 1 like 1
681	ENSG00000160932	2763.70619187837	-0.222620277315505	0.0777248511039443	-2.86420976243219	0.00418051070141998	0.0585580250835534	LY6E	lymphocyte antigen 6 family member E
682	ENSG00000130723	1666.52927524862	0.288662888599641	0.100849947241814	2.86230083896322	0.00420577491762045	0.0587700779439278	PRRC2B	proline rich coiled-coil 2B
683	ENSG00000173153	730.822976800964	-0.210584816169137	0.0735762612067189	-2.86212988694113	0.00420804417630781	0.0587700779439278	ESRRA	estrogen related receptor alpha
684	ENSG00000163697	323.984219827861	0.528130349632049	0.184727087740272	2.85897621238204	0.00425010653835105	0.0592702357399749	APBB2	amyloid beta precursor protein binding family B member 2
685	ENSG00000105722	436.679132514753	-0.4612956788238	0.161423050988658	-2.85768157644482	0.00426748396280817	0.0594251841693243	ERF	ETS2 repressor factor
686	ENSG00000104774	273.597637171731	0.357442441501777	0.125356023470574	2.8514181577057	0.00435246892282414	0.060201404892307	MAN2B1	mannosidase alpha class 2B member 1
687	ENSG00000143476	422.104740175469	-0.273353577287473	0.0958255963467582	-2.85261545671269	0.00433610576046848	0.060201404892307	DTL	denticleless E3 ubiquitin protein ligase homolog
688	ENSG00000165156	487.800067804589	0.237090007714284	0.0831534245224322	2.85123564153783	0.00435496823327245	0.060201404892307	ZHX1	zinc fingers and homeoboxes 1
689	ENSG00000169641	1012.02893233969	0.255470583408163	0.0895925334585065	2.85147180849039	0.00435173449569696	0.060201404892307	LUZP1	leucine zipper protein 1
690	ENSG00000188549	598.088683243938	0.290391646948263	0.101794592181448	2.85272174803395	0.00433465580446804	0.060201404892307	CCDC9B	coiled-coil domain containing 9B
691	ENSG00000117139	982.225570184332	0.262147605920203	0.0920133074504462	2.849018399446	0.00438543442167124	0.060534315313986	KDM5B	lysine demethylase 5B
692	ENSG00000145782	345.553635594649	0.311652866852831	0.109432312805748	2.84790532944361	0.00440080136649515	0.0606581386024324	ATG12	autophagy related 12
693	ENSG00000163444	723.400652671845	-0.184515962639854	0.0648371916025436	-2.84583520783795	0.00442951113365271	0.0609652453997514	TMEM183A	transmembrane protein 183A
694	ENSG00000173273	657.130542947597	0.323650869208732	0.113769991734267	2.84478239186907	0.00444417727636233	0.0610784537851363	TNKS	tankyrase
695	ENSG00000107897	586.358899595356	0.314843837547878	0.110706304230185	2.84395581387346	0.00445572265609614	0.0610859465827542	ACBD5	acyl-CoA binding domain containing 5
696	ENSG00000132680	607.391522335702	0.26974853412986	0.094854253076591	2.84382118229373	0.00445760571920973	0.0610859465827542	KHDC4	KH domain containing 4, pre-mRNA splicing factor
697	ENSG00000131462	895.301444456116	-0.197524461264926	0.0695003534913394	-2.84206412402694	0.00448224752305796	0.0613349974908494	TUBG1	tubulin gamma 1
698	ENSG00000189046	181.586983070828	-0.454889444950999	0.160120690741785	-2.84091607926278	0.00449841483797218	0.0614675330093519	ALKBH2	alkB homolog 2, alpha-ketoglutarate dependent dioxygenase
699	ENSG00000147454	665.971923369851	0.210282249602202	0.0740747283331301	2.83878529606639	0.00452856164180466	0.0617904317255159	SLC25A37	solute carrier family 25 member 37
700	ENSG00000100479	109.744587962948	-0.491657336194415	0.173294754743512	-2.83711608537778	0.00455230572941872	0.0619241055519548	POLE2	DNA polymerase epsilon 2, accessory subunit
701	ENSG00000110427	219.91970056145	0.370297280286383	0.130535160340397	2.83676274898471	0.00455734628652879	0.0619241055519548	KIAA1549L	KIAA1549 like
702	ENSG00000170471	902.312840304749	0.184884237917917	0.0651753439024847	2.83672055792357	0.00455794850524775	0.0619241055519548	RALGAPB	Ral GTPase activating protein non-catalytic subunit beta
703	ENSG00000142541	9942.58215677857	-0.118991938487128	0.0419611603260181	-2.83576377685024	0.00457162459044972	0.0620210529202213	RPL13A	ribosomal protein L13a
704	ENSG00000104529	2667.120969681	-0.207497879395952	0.0732040205506255	-2.83451479625293	0.00458953325579411	0.0620985414191052	EEF1D	eukaryotic translation elongation factor 1 delta
705	ENSG00000176340	1433.13110084174	-0.197860328214446	0.0698054924002801	-2.83445215284596	0.00459043314718894	0.0620985414191052	COX8A	cytochrome c oxidase subunit 8A
706	ENSG00000174903	2010.26776955948	-0.1433382355502	0.0505849051808604	-2.83361676843538	0.00460244897999489	0.0621196221176721	RAB1B	RAB1B, member RAS oncogene family
707	ENSG00000176720	255.522203327164	-0.321226532681635	0.11337007317544	-2.83343323051875	0.00460509272895956	0.0621196221176721	BOK	BCL2 family apoptosis regulator BOK
708	ENSG00000141385	783.49257946757	0.212759471549331	0.075131551762669	2.83182586486981	0.0046283046550268	0.0623440526187772	AFG3L2	AFG3 like matrix AAA peptidase subunit 2
709	ENSG00000143553	275.450396539501	-0.301101478225893	0.106364816911928	-2.83083717875631	0.00464263481984673	0.0624483773001511	SNAPIN	SNAP associated protein
710	ENSG00000127564	227.7005003185	-0.340040432273587	0.120190440253718	-2.82918035374338	0.00466673918733353	0.0626836936451612	PKMYT1	protein kinase, membrane associated tyrosine/threonine 1
711	ENSG00000107338	440.279704624729	-0.253231143184627	0.0895426036386593	-2.82805204332139	0.00468321924148611	0.0628160793027055	SHB	SH2 domain containing adaptor protein B
712	ENSG00000164151	1078.78981230117	0.179680727548318	0.0635483564354084	2.82746458959876	0.00469182040660246	0.0628425606155524	ICE1	interactor of little elongation complex ELL subunit 1
713	ENSG00000077549	1423.17699410369	-0.139302623769906	0.0492916308856891	-2.82609078390932	0.0047119907463311	0.0628816196516658	CAPZB	capping actin protein of muscle Z-line subunit beta
714	ENSG00000143147	161.527878723488	0.415730742333728	0.147137303329857	2.82546120477503	0.00472126048634252	0.0628816196516658	GPR161	G protein-coupled receptor 161
715	ENSG00000177666	556.789060039386	-0.294026823848817	0.10402877191544	-2.82639906667184	0.00470745769222421	0.0628816196516658	PNPLA2	patatin like phospholipase domain containing 2
716	ENSG00000198380	1036.33376498303	0.281184478539159	0.0995053619723926	2.82582237746317	0.0047159406681741	0.0628816196516658	GFPT1	glutamine--fructose-6-phosphate transaminase 1
717	ENSG00000164631	287.669453760795	0.308804233958422	0.109367751559024	2.82354011631815	0.00474964815755466	0.0631709866452887	ZNF12	zinc finger protein 12
718	ENSG00000108298	11406.5405460909	-0.10464506873164	0.0370754661753382	-2.82248827935837	0.00476525637895256	0.0632898126633153	RPL19	ribosomal protein L19
719	ENSG00000137177	276.039470034579	0.329131785057156	0.116721133544862	2.81981313118976	0.00480516231633425	0.063730565378738	KIF13A	kinesin family member 13A
720	ENSG00000120708	1260.9417593083	-0.247641927975297	0.0878686820055298	-2.81831845343614	0.00482759029521266	0.0639386016333822	TGFBI	transforming growth factor beta induced
721	ENSG00000110987	125.190646101857	-0.510593753882375	0.181303749362977	-2.81623383783502	0.00485902860531876	0.0640864649015824	BCL7A	BAF chromatin remodeling complex subunit BCL7A
722	ENSG00000137312	834.865230984495	-0.243347663657571	0.0863950782219672	-2.81668433741514	0.00485221892650689	0.0640864649015824	FLOT1	flotillin 1
723	ENSG00000182872	618.774686178657	-0.216625536555926	0.0769179213948507	-2.81632073030028	0.00485771448024395	0.0640864649015824	RBM10	RNA binding motif protein 10
724	ENSG00000170234	186.819408788652	0.471648745988253	0.167578275604365	2.81449814593968	0.00488534594650177	0.0643440772370504	PWWP2A	PWWP domain containing 2A
725	ENSG00000146826	158.506804313333	-0.462885356788458	0.164585370580048	-2.81243317773086	0.0049168238389035	0.0646489309050191	MAP11	microtubule associated protein 11
726	ENSG00000151353	182.185885131572	-0.425808723196273	0.151420920443424	-2.81208648018601	0.00492212676509794	0.0646489309050191	TMEM18	transmembrane protein 18
727	ENSG00000101439	1087.90229304933	-0.230303782096104	0.081957912116873	-2.81002500121878	0.00495376516691901	0.0649744883511659	CST3	cystatin C
728	ENSG00000179115	690.995392855754	-0.20552261029414	0.0731582080046145	-2.80928983773327	0.00496509245058144	0.0650331100951158	FARSA	phenylalanyl-tRNA synthetase subunit alpha
729	ENSG00000132819	332.326214249898	-0.265903776686783	0.0946729207131314	-2.80865716071546	0.00497485938609642	0.0650636009209439	RBM38	RNA binding motif protein 38
730	ENSG00000135480	8866.11594743999	-0.39632148729444	0.141149807970555	-2.80780748477615	0.00498800357160458	0.0650636009209439	KRT7	keratin 7
731	ENSG00000164715	583.684159667331	0.240703113154236	0.0857210500961557	2.80798138711825	0.00498531081086738	0.0650636009209439	LMTK2	lemur tyrosine kinase 2
732	ENSG00000132612	541.47499731014	-0.238310437497677	0.0849928284381335	-2.80388877364098	0.00504903196793378	0.0657691897691154	VPS4A	vacuolar protein sorting 4 homolog A
733	ENSG00000140319	1117.82726126566	-0.316365924261617	0.112920315169888	-2.80167411670474	0.00508381991305148	0.0661315010088714	SRP14	signal recognition particle 14
734	ENSG00000204673	432.370555873302	-0.275315958523925	0.0982920069865622	-2.80100047770481	0.00509444436157163	0.0661789258640874	AKT1S1	AKT1 substrate 1
735	ENSG00000111880	226.466214238333	0.361131897128101	0.128968083666582	2.80016486917591	0.00510765123525459	0.0662597218384668	RNGTT	RNA guanylyltransferase and 5'-phosphatase
736	ENSG00000101144	100.250626759512	1.02261619617014	0.365320490108181	2.79923033024323	0.00512245836580694	0.0662754914300201	BMP7	bone morphogenetic protein 7
737	ENSG00000174373	426.642021162531	0.386522684865085	0.138082973053943	2.79920598692562	0.00512284458696665	0.0662754914300201	RALGAPA1	Ral GTPase activating protein catalytic subunit alpha 1
738	ENSG00000005893	1253.10440106811	0.160970354388683	0.0575315255583266	2.79795039026887	0.00514280109524423	0.0663526296410899	LAMP2	lysosomal associated membrane protein 2
739	ENSG00000163558	592.22474820487	0.25906589477054	0.0925845870948644	2.79815359013369	0.00513956667001489	0.0663526296410899	PRKCI	protein kinase C iota
740	ENSG00000173171	370.605236952227	-0.280230754650462	0.100189823059831	-2.79699819893997	0.00515798208059642	0.0664580761824672	MTX1	metaxin 1
741	ENSG00000225190	762.163525003805	0.300447907240968	0.107487867624008	2.7951797154627	0.00518708711133878	0.0667423976619072	PLEKHM1	pleckstrin homology and RUN domain containing M1
742	ENSG00000145494	723.510731108014	-0.262737629773483	0.0941070587887063	-2.79190140628446	0.00523993196522784	0.0673309956995333	NDUFS6	NADH:ubiquinone oxidoreductase subunit S6
743	ENSG00000151414	1770.50199132444	0.261613155597776	0.0937543134579974	2.79041193891287	0.00526410179993332	0.0675500370348683	NEK7	NIMA related kinase 7
744	ENSG00000143543	754.204651138461	-0.224296936703307	0.0804117613720787	-2.78935485153033	0.00528131638401917	0.0675880206068203	JTB	jumping translocation breakpoint
745	ENSG00000153044	162.734272900203	0.425717858181722	0.152622086379604	2.78935944515179	0.00528124146738285	0.0675880206068203	CENPH	centromere protein H
746	ENSG00000188690	640.221078583083	-0.190443824639981	0.0683463992630075	-2.78645000605115	0.0053288837305586	0.0681048577046997	UROS	uroporphyrinogen III synthase
747	ENSG00000059145	150.154200659739	-0.639235551709781	0.229658690336206	-2.7834154709059	0.00537898766754852	0.0686526784002188	UNKL	unk like zinc finger
748	ENSG00000100938	588.765257758793	0.267096552936206	0.0960935228731871	2.77954793361764	0.0054434619124203	0.0693821899401636	GMPR2	guanosine monophosphate reductase 2
749	ENSG00000130204	886.312896122952	-0.212153204069913	0.076465302897879	-2.77450289255046	0.0055286142420505	0.0701123409704437	TOMM40	translocase of outer mitochondrial membrane 40
750	ENSG00000158467	346.42854855958	0.275117428639627	0.0991627666571848	2.77440250926776	0.00553032068394937	0.0701123409704437	AHCYL2	adenosylhomocysteinase like 2
751	ENSG00000164542	142.468257668657	0.515490032186435	0.18578390025827	2.7746754776373	0.00552568153338695	0.0701123409704437	KIAA0895	KIAA0895
752	ENSG00000175768	494.772338089965	-0.233105112003537	0.0839920512384596	-2.77532348081051	0.0055146826549973	0.0701123409704437	TOMM5	translocase of outer mitochondrial membrane 5
753	ENSG00000102265	1179.12192649327	-0.213679616703752	0.0771047412529187	-2.77129023755933	0.00558346339908172	0.0703376127540696	TIMP1	TIMP metallopeptidase inhibitor 1
754	ENSG00000165195	144.56685841148	0.647861827024983	0.233667436320705	2.77258071225553	0.00556137259573371	0.0703376127540696	PIGA	phosphatidylinositol glycan anchor biosynthesis class A
755	ENSG00000168389	143.632420412802	0.414953155120952	0.149726549909564	2.77140664345493	0.00558146747778773	0.0703376127540696	MFSD2A	major facilitator superfamily domain containing 2A
756	ENSG00000169129	948.040900208614	-0.167364439968677	0.0603716618092238	-2.77223510092456	0.00556728114720304	0.0703376127540696	AFAP1L2	actin filament associated protein 1 like 2
757	ENSG00000261147	359.795568288566	0.419347586448944	0.151323989564465	2.77119039523009	0.00558517583083564	0.0703376127540696	NA	NA
758	ENSG00000197442	282.038669423938	0.376024999240471	0.135847375912164	2.76799604494091	0.00564021401351201	0.0709365377853241	MAP3K5	mitogen-activated protein kinase kinase kinase 5
759	ENSG00000204160	224.440928778857	-0.352022474953468	0.127201964517996	-2.76742954629183	0.00565002562345637	0.0709658185261414	ZDHHC18	zinc finger DHHC-type palmitoyltransferase 18
760	ENSG00000123496	157.303554427707	0.372496014915463	0.134725339654483	2.76485489567714	0.00569481218869747	0.0714337354304472	IL13RA2	interleukin 13 receptor subunit alpha 2
761	ENSG00000143162	376.395488563978	-0.290718417065298	0.105177995587521	-2.7640612034994	0.00570868305052309	0.0715131325866717	CREG1	cellular repressor of E1A stimulated genes 1
762	ENSG00000178202	588.511206551846	0.211704194051695	0.0766184242591673	2.76309772876026	0.00572556203693999	0.0716299535571266	POGLUT3	protein O-glucosyltransferase 3
763	ENSG00000115241	1048.48982064601	-0.160095656010382	0.0579709009232428	-2.7616554764667	0.00575091278498064	0.0716996031666141	PPM1G	protein phosphatase, Mg2+/Mn2+ dependent 1G
764	ENSG00000155066	109.167251816838	1.49253384072371	0.540481171538176	2.76149090721523	0.0057538118749123	0.0716996031666141	PROM2	prominin 2
765	ENSG00000166326	1053.5367640235	0.2231382457811	0.0807799953133855	2.7622958495533	0.00573964435584882	0.0716996031666141	TRIM44	tripartite motif containing 44
766	ENSG00000143321	5760.58682033557	-0.161899368152753	0.0586692974848284	-2.75952457406908	0.00578855334097736	0.0720378626410608	HDGF	heparin binding growth factor
767	ENSG00000167306	479.969710659964	-0.716065737233176	0.259542323240688	-2.75895556567523	0.00579864189020591	0.0720688349211306	MYO5B	myosin VB
768	ENSG00000008952	937.746823814054	0.249557226108054	0.0904949995111401	2.75769078353697	0.00582112334827503	0.0721384655330906	SEC62	SEC62 homolog, preprotein translocation factor
769	ENSG00000117394	3192.85751201742	-0.161349022230692	0.0585204271804807	-2.75714019880753	0.00583093449826695	0.0721384655330906	SLC2A1	solute carrier family 2 member 1
770	ENSG00000174099	135.393220045158	0.795525807511448	0.288515358041128	2.75730835582778	0.00582793644254866	0.0721384655330906	MSRB3	methionine sulfoxide reductase B3
771	ENSG00000187134	885.706339265067	0.215150817388376	0.0780399823430231	2.75693062618447	0.0058346728950628	0.0721384655330906	AKR1C1	aldo-keto reductase family 1 member C1
772	ENSG00000154978	600.231805819732	-0.267137726869188	0.0969310008908746	-2.75595758234182	0.00585205855975007	0.0721557886511873	VOPP1	VOPP1 WW domain binding protein
773	ENSG00000156709	913.968656314848	-0.187050681733032	0.067880808333417	-2.75557534339127	0.00585890090281706	0.0721557886511873	AIFM1	apoptosis inducing factor mitochondria associated 1
774	ENSG00000236104	103.008088441024	0.543114813897205	0.19707534102613	2.75587402802055	0.00585355362471558	0.0721557886511873	ZBTB22	zinc finger and BTB domain containing 22
775	ENSG00000143850	604.139809734143	-1.00092547385236	0.363488834334625	-2.75366222922521	0.00589325546999204	0.0724847491853884	PLEKHA6	pleckstrin homology domain containing A6
776	ENSG00000090863	2401.40763202276	0.157094588313845	0.0570654667108225	2.75288361540819	0.00590728926152369	0.0725632436101415	GLG1	golgi glycoprotein 1
777	ENSG00000122741	283.562573278008	0.301827670542297	0.109669616925981	2.75215396025326	0.00592046794961903	0.0726310447169952	DCAF10	DDB1 and CUL4 associated factor 10
778	ENSG00000107679	949.170896759897	0.366929342140342	0.133421114236678	2.75015947992639	0.00595662662470346	0.0729802200026652	PLEKHA1	pleckstrin homology domain containing A1
779	ENSG00000115641	600.670255673538	0.300604561720443	0.109344505555547	2.7491510450677	0.00597498455513202	0.0731106819823445	FHL2	four and a half LIM domains 2
780	ENSG00000135457	384.672788352706	-0.281380003388346	0.102498571376136	-2.7452090269217	0.00604723669197682	0.0738043057271765	TFCP2	transcription factor CP2
781	ENSG00000213281	1102.24295468419	0.240547496010073	0.0876150959901583	2.74550285303681	0.00604182421305247	0.0738043057271765	NRAS	NRAS proto-oncogene, GTPase
782	ENSG00000105220	2558.35356392601	-0.14118863552962	0.0514443389657379	-2.7444931428442	0.00606044205845976	0.0738704010801721	GPI	glucose-6-phosphate isomerase
783	ENSG00000167283	1136.98440775492	-0.217493144940082	0.0792900485287397	-2.74300683346471	0.00608794185618678	0.0740671698744982	ATP5MG	ATP synthase membrane subunit g
784	ENSG00000174197	357.762736359646	0.333603213421207	0.121629730321136	2.74277688966671	0.00609220631678884	0.0740671698744982	MGA	MAX dimerization protein MGA
785	ENSG00000171311	325.255509307884	-0.260956522373796	0.0953023580709996	-2.73819586058285	0.00617772719164667	0.0750107387431311	EXOSC1	exosome component 1
786	ENSG00000120438	1972.15132347598	-0.134126410680983	0.0490008368417772	-2.73722693990054	0.00619595338581263	0.0750814043385183	TCP1	t-complex 1
787	ENSG00000155850	337.618033442794	0.273189816547506	0.0998119580545825	2.73704495806115	0.00619938200960243	0.0750814043385183	SLC26A2	solute carrier family 26 member 2
788	ENSG00000092847	404.782211878919	0.274183413715052	0.100230333886598	2.73553327703435	0.00622792889310935	0.0751392489737353	AGO1	argonaute RISC component 1
789	ENSG00000111799	249.237444692562	0.301352368469427	0.110156050315896	2.73568603454132	0.00622503882432828	0.0751392489737353	COL12A1	collagen type XII alpha 1 chain
790	ENSG00000143669	281.059156514309	0.368692145373662	0.134778494620701	2.73554135183993	0.00622777609301119	0.0751392489737353	LYST	lysosomal trafficking regulator
791	ENSG00000185507	299.804873732652	-0.579343259336537	0.211951806235754	-2.73337259835443	0.00626893705543825	0.0754610233700494	IRF7	interferon regulatory factor 7
792	ENSG00000196313	1056.778624846	-0.235646025194707	0.086213335020671	-2.7332897531247	0.00627051422710101	0.0754610233700494	POM121	POM121 transmembrane nucleoporin
793	ENSG00000061676	2680.4677133472	0.121985244609219	0.0447111156075975	2.7282979400427	0.00636620791137011	0.0762256939690944	NCKAP1	NCK associated protein 1
794	ENSG00000104969	604.000997112077	-0.212639360557385	0.0779268212929127	-2.72870568861153	0.00635834231508883	0.0762256939690944	SGTA	small glutamine rich tetratricopeptide repeat containing alpha
795	ENSG00000117114	337.276458042756	0.245707113125191	0.0900203277984621	2.72946254622935	0.00634376547622916	0.0762256939690944	ADGRL2	adhesion G protein-coupled receptor L2
796	ENSG00000136152	405.480666953665	0.4666996076053	0.171045370465401	2.72851353027239	0.0063620480187844	0.0762256939690944	COG3	component of oligomeric golgi complex 3
797	ENSG00000079739	621.746382677236	0.266510202884629	0.097701568029707	2.72779862451741	0.0063758517884086	0.0762448959766441	PGM1	phosphoglucomutase 1
798	ENSG00000111321	932.314281085592	-0.217774216994368	0.0798856187504284	-2.72607536125769	0.0064092362903473	0.0765475916138078	LTBR	lymphotoxin beta receptor
799	ENSG00000129255	544.833237930555	-0.216450159489189	0.0794261281041356	-2.72517576590667	0.00642672641751621	0.076563626403651	MPDU1	mannose-P-dolichol utilization defect 1
800	ENSG00000249992	176.785326734853	0.352642624882861	0.129394580352827	2.72532762903431	0.00642377085236423	0.076563626403651	TMEM158	transmembrane protein 158
801	ENSG00000089220	1372.97784648246	-0.185197727247009	0.0679758501916428	-2.72446356647081	0.00644060359600143	0.0766326774164136	PEBP1	phosphatidylethanolamine binding protein 1
802	ENSG00000100697	597.185101284117	0.353019982095704	0.129637071014908	2.72314068292322	0.0064664514930855	0.0768438089084333	DICER1	dicer 1, ribonuclease III
803	ENSG00000134852	443.488064126986	0.30286051217024	0.111404086769359	2.71857631935223	0.00655635285426406	0.077814635941159	CLOCK	clock circadian regulator
804	ENSG00000112208	249.904748955141	-0.293022348348306	0.107830452656518	-2.71743594809619	0.00657898880705154	0.0779856885715872	BAG2	BAG cochaperone 2
805	ENSG00000130985	3192.2618203246	-0.105834012205764	0.0389817796810609	-2.71496101695897	0.00662835723098075	0.0784727985285774	UBA1	ubiquitin like modifier activating enzyme 1
806	ENSG00000119333	799.86420009281	-0.180564825847606	0.0665338556330891	-2.71387888360713	0.00665004743698218	0.078631421252995	DYNC2I2	dynein 2 intermediate chain 2
807	ENSG00000126214	754.06966856056	0.238671864255737	0.0880697594047814	2.71003197770492	0.00672767215279418	0.0794502055105196	KLC1	kinesin light chain 1
808	ENSG00000099875	2314.4446732731	-0.348683895571951	0.128918795116137	-2.70467851687442	0.0068370522015272	0.0804068138232096	MKNK2	MAPK interacting serine/threonine kinase 2
809	ENSG00000138246	1265.0029880245	0.141395012228083	0.0522671216624156	2.70523816370316	0.00682554336838042	0.0804068138232096	DNAJC13	DnaJ heat shock protein family (Hsp40) member C13
810	ENSG00000170315	3974.03015170987	-0.108681948917826	0.0401797897655927	-2.70489093028789	0.00683268198350702	0.0804068138232096	UBB	ubiquitin B
811	ENSG00000185164	1513.0652234313	-0.267340886657055	0.0988537027494315	-2.70440943759785	0.00684259187549617	0.0804068138232096	NOMO2	NODAL modulator 2
812	ENSG00000185164	1513.0652234313	-0.267340886657055	0.0988537027494315	-2.70440943759785	0.00684259187549617	0.0804068138232096	LOC102723728	nodal modulator 3-like
813	ENSG00000198466	227.766037482661	0.405319726836916	0.149986506367499	2.70237461124533	0.00688461463147601	0.0808004957305532	ZNF587	zinc finger protein 587
814	ENSG00000276293	652.020411852204	0.23632026775327	0.087484256777729	2.70128908283108	0.00690712741843342	0.0809645108887566	PIP4K2B	phosphatidylinositol-5-phosphate 4-kinase type 2 beta
815	ENSG00000188486	501.53871682254	-0.313882574826531	0.116233812487654	-2.70044118926125	0.00692475787185788	0.0810709616034917	H2AX	H2A.X variant histone
816	ENSG00000070214	561.152963122339	0.23204777963896	0.0859920730492108	2.69847872496534	0.00696571901473179	0.0813052776617822	SLC44A1	solute carrier family 44 member 1
817	ENSG00000115310	1889.44381879906	-0.333834771375662	0.123692596566041	-2.69890664957805	0.00695676873643277	0.0813052776617822	RTN4	reticulon 4
818	ENSG00000149925	8420.15979933195	-0.102380017469965	0.0379431086373743	-2.69825064805363	0.00697049359264251	0.0813052776617822	ALDOA	aldolase, fructose-bisphosphate A
819	ENSG00000172115	1511.77067507127	-0.20154916871387	0.074754371783126	-2.69615226382472	0.00701455943199345	0.0816184872314035	CYCS	cytochrome c, somatic
820	ENSG00000241360	190.537571477634	-0.377560411913501	0.140034477041282	-2.69619610749286	0.00701363616670105	0.0816184872314035	PDXP	pyridoxal phosphatase
821	ENSG00000065427	1953.60243642647	-0.159203089619328	0.05910584853129	-2.69352515149237	0.00707008108936204	0.0821636997186523	KARS1	lysyl-tRNA synthetase 1
822	ENSG00000108679	5115.01983454345	-0.199677564745857	0.0741616780247214	-2.69246287387531	0.00709264318112795	0.0822838202524734	LGALS3BP	galectin 3 binding protein
823	ENSG00000148660	436.952147316772	0.275967297409453	0.102505407187648	2.69222185425071	0.00709777127138281	0.0822838202524734	CAMK2G	calcium/calmodulin dependent protein kinase II gamma
824	ENSG00000029153	521.90616748373	0.34948108546969	0.130087477022132	2.6865082901887	0.00722031564109128	0.0831444144915482	ARNTL2	aryl hydrocarbon receptor nuclear translocator like 2
825	ENSG00000070018	300.749971225221	0.324253701130475	0.120706007709067	2.68630954899952	0.00722461220510763	0.0831444144915482	LRP6	LDL receptor related protein 6
826	ENSG00000113369	553.505764617265	0.406980555399433	0.151427527632212	2.68762596710891	0.00719619539134783	0.0831444144915482	ARRDC3	arrestin domain containing 3
827	ENSG00000115419	999.677349106059	0.309246355325563	0.115079040392647	2.68725177295903	0.00720426269755813	0.0831444144915482	GLS	glutaminase
828	ENSG00000132549	359.471505280115	0.368867852166554	0.137290040597372	2.68677793787188	0.0072144898238711	0.0831444144915482	VPS13B	vacuolar protein sorting 13 homolog B
829	ENSG00000167996	22635.9426002241	-0.185695019086537	0.0691152573364823	-2.68674423336796	0.00721521778877411	0.0831444144915482	FTH1	ferritin heavy chain 1
830	ENSG00000077721	936.787940209377	-0.193370686448328	0.0720228127008595	-2.68485330129325	0.00725616473406681	0.0832869119544071	UBE2A	ubiquitin conjugating enzyme E2 A
831	ENSG00000101311	1606.25230910638	0.217050049448274	0.0808645452767701	2.68411883978807	0.00727212518171982	0.0832869119544071	FERMT1	fermitin family member 1
832	ENSG00000132664	132.851161688992	0.417370529965983	0.155491518327489	2.68420126355019	0.00727033247819731	0.0832869119544071	POLR3F	RNA polymerase III subunit F
833	ENSG00000142166	423.29553868891	0.295389880564241	0.110015841337607	2.68497588140762	0.0072535040313134	0.0832869119544071	IFNAR1	interferon alpha and beta receptor subunit 1
834	ENSG00000151502	440.908689681276	-0.300741690005701	0.112102640845912	-2.68273510540291	0.00730228046626518	0.0835313940429344	VPS26B	VPS26, retromer complex component B
835	ENSG00000128881	154.021128501052	0.598477509613511	0.223435770562585	2.67852147445602	0.00739479902151786	0.0842847104820359	TTBK2	tau tubulin kinase 2
836	ENSG00000131374	519.920099245226	0.338707228849374	0.126437301234763	2.67885525506809	0.00738743204835106	0.0842847104820359	TBC1D5	TBC1 domain family member 5
837	ENSG00000138434	2001.24386188783	0.270388915373893	0.100940195662352	2.67870409403952	0.00739076755325637	0.0842847104820359	ITPRID2	ITPR interacting domain containing 2
838	ENSG00000130511	227.515054734509	-0.384428909696221	0.143665195495168	-2.6758666799653	0.00745362884456571	0.0848532561020608	SSBP4	single stranded DNA binding protein 4
839	ENSG00000049239	328.327266703024	0.340179189298384	0.127179989475201	2.67478548081431	0.00747770808696722	0.0850253067010913	H6PD	hexose-6-phosphate dehydrogenase/glucose 1-dehydrogenase
840	ENSG00000071189	549.586639834061	0.226757109813775	0.0848369769547919	2.67285702476893	0.00752082970886807	0.0852303085029742	SNX13	sorting nexin 13
841	ENSG00000159140	2279.00440137974	0.199563303142428	0.0746494979491015	2.67333751230982	0.00751006486635105	0.0852303085029742	SON	SON DNA and RNA binding protein
842	ENSG00000161203	2733.05579890913	-0.122577030770215	0.0458613596444792	-2.67277358805848	0.00752270043414419	0.0852303085029742	AP2M1	adaptor related protein complex 2 subunit mu 1
843	ENSG00000170638	321.743955382756	-0.296719010703083	0.11107123525772	-2.6714298262246	0.00755288629530011	0.0854701918118508	TRABD	TraB domain containing
844	ENSG00000007080	305.95495056593	-0.284702767485696	0.106763804864099	-2.66665999631708	0.00766091316695285	0.086487588013492	CCDC124	coiled-coil domain containing 124
845	ENSG00000075239	1057.37075863002	-0.164392322203188	0.0616473963580913	-2.66665474804941	0.00766103278828781	0.086487588013492	ACAT1	acetyl-CoA acetyltransferase 1
846	ENSG00000170445	756.934477774319	-0.18590033367678	0.06973524039176	-2.66580186190547	0.00768049448391117	0.0866041964220329	HARS1	histidyl-tRNA synthetase 1
847	ENSG00000266714	1769.9250767398	1.6325726638516	0.612796431344801	2.66413539691945	0.00771864885557463	0.0869310535598743	MYO15B	myosin XVB
848	ENSG00000163466	2582.28930121247	-0.152031696526309	0.0570850539955475	-2.66324871196876	0.00773901901181938	0.0870570786347368	ARPC2	actin related protein 2/3 complex subunit 2
849	ENSG00000100320	1226.2885715871	0.269974497853555	0.101400737017198	2.66245104123618	0.00775738535790171	0.0871602906978459	RBFOX2	RNA binding fox-1 homolog 2
850	ENSG00000181163	9145.81869629907	-0.117721955205347	0.044319386457042	-2.65621807105685	0.00790224953418786	0.0886828785002408	NPM1	nucleophosmin 1
851	ENSG00000171848	1015.70801054948	-0.300437849956042	0.113164897279312	-2.65486787139041	0.00793394782090419	0.088933365467653	RRM2	ribonucleotide reductase regulatory subunit M2
852	ENSG00000013016	234.564369815976	0.265344741242023	0.100086270449866	2.65116024455058	0.00802157731178992	0.0894788641667629	EHD3	EH domain containing 3
853	ENSG00000102531	853.306668067787	0.189316779361901	0.0713935673263738	2.65173441322023	0.00800795041610139	0.0894788641667629	FNDC3A	fibronectin type III domain containing 3A
854	ENSG00000124733	417.742627614763	-0.237078091069994	0.0894146160392183	-2.65144672730026	0.00801477554837344	0.0894788641667629	MEA1	male-enhanced antigen 1
855	ENSG00000140995	350.271940438187	-0.293145850988836	0.110576762171503	-2.65106198836037	0.00802391133114705	0.0894788641667629	DEF8	differentially expressed in FDCP 8 homolog
856	ENSG00000159111	507.328863755419	-0.254517057764393	0.0960146596783941	-2.65081455911952	0.00802979156447488	0.0894788641667629	MRPL10	mitochondrial ribosomal protein L10
857	ENSG00000037474	2145.65854459885	-0.161618347856107	0.0609922202492515	-2.64981906209735	0.0080534888718783	0.0896375997324201	NSUN2	NOP2/Sun RNA methyltransferase 2
858	ENSG00000010704	193.963157872688	0.589154355133702	0.222443478899538	2.64855754840887	0.00808360850815486	0.0896551986663554	HFE	homeostatic iron regulator
859	ENSG00000103326	476.341092316809	-0.258881439632989	0.0977644911555599	-2.64801091452586	0.00809669111069448	0.0896551986663554	CAPN15	calpain 15
860	ENSG00000108262	667.621511716493	-0.320515744042645	0.121063020171775	-2.64751154884348	0.00810865900509343	0.0896551986663554	GIT1	GIT ArfGAP 1
861	ENSG00000112787	305.345812064877	-0.353511024250119	0.133552238562969	-2.64698688733279	0.00812125020082245	0.0896551986663554	FBRSL1	fibrosin like 1
862	ENSG00000120029	360.890352419482	-0.271386863715159	0.102525399924743	-2.64702077645506	0.00812043637743843	0.0896551986663554	ARMH3	armadillo like helical domain containing 3
863	ENSG00000135114	853.096928489562	-0.349084206140632	0.131807350781629	-2.64844262532045	0.00808635739323454	0.0896551986663554	OASL	2'-5'-oligoadenylate synthetase like
864	ENSG00000166575	422.50766874314	0.328118673593177	0.123917540985299	2.64787915402633	0.00809984737162299	0.0896551986663554	TMEM135	transmembrane protein 135
865	ENSG00000156671	438.144509510351	0.277312307662166	0.104869617431572	2.64435319260238	0.00818472026604265	0.0902508166080028	SAMD8	sterile alpha motif domain containing 8
866	ENSG00000117395	1857.00215049856	-0.124282947765054	0.0470508242901366	-2.64146164578689	0.0082549153154549	0.0909191195545399	EBNA1BP2	EBNA1 binding protein 2
867	ENSG00000089902	734.498093789709	0.303634591892463	0.115075343481707	2.63857211028642	0.00832559917187917	0.0914543802759163	RCOR1	REST corepressor 1
868	ENSG00000130429	4568.60202509816	-0.138809994261041	0.0526135550576841	-2.63829338482932	0.0083324459093527	0.0914543802759163	ARPC1B	actin related protein 2/3 complex subunit 1B
869	ENSG00000141580	787.405405992535	-0.183957045771579	0.0697076566477679	-2.638979053637	0.00831561187083414	0.0914543802759163	WDR45B	WD repeat domain 45B
870	ENSG00000172009	524.879145865574	-0.237014297335422	0.0899069794763707	-2.63621688456026	0.00838361274531999	0.0919095949871323	THOP1	thimet oligopeptidase 1
871	ENSG00000156587	719.036690211725	-0.253643532023602	0.096295503165715	-2.63401221952293	0.00843824510447753	0.0924017070736264	UBE2L6	ubiquitin conjugating enzyme E2 L6
872	ENSG00000164976	386.400897420083	-0.346765377211685	0.131668902710537	-2.63361636706292	0.00844808811278293	0.0924027907422382	MYORG	myogenesis regulating glycosidase (putative)
873	ENSG00000131469	4147.77619021353	-0.109117529070728	0.0414388795930613	-2.63321620039647	0.00845804883072655	0.0924051579052764	RPL27	ribosomal protein L27
874	ENSG00000108774	1435.48953615389	-0.163735766490086	0.0622731262071382	-2.62931663243393	0.00855566586118951	0.0933640729133027	RAB5C	RAB5C, member RAS oncogene family
875	ENSG00000104756	732.725850753659	0.375605772782625	0.142876346685171	2.62888701661916	0.0085664817024869	0.0933746505571072	KCTD9	potassium channel tetramerization domain containing 9
876	ENSG00000103248	178.703171147053	0.358239683834301	0.136354417368641	2.62726863381171	0.00860733532218591	0.0936047716287718	MTHFSD	methenyltetrahydrofolate synthetase domain containing
877	ENSG00000155380	1837.21646161355	-0.161830214490133	0.0615910601696344	-2.6274951923935	0.00860160573002513	0.0936047716287718	SLC16A1	solute carrier family 16 member 1
878	ENSG00000135720	1100.32661683933	0.205138784228396	0.0781311479223793	2.62556982309021	0.00865040650169007	0.0938579002923649	DYNC1LI2	dynein cytoplasmic 1 light intermediate chain 2
879	ENSG00000198034	6947.11887847602	-0.119215621180905	0.045401792128485	-2.62579108867621	0.00864478570475203	0.0938579002923649	RPS4X	ribosomal protein S4 X-linked
880	ENSG00000187164	399.575472669265	0.257710417077163	0.0981746548709437	2.62501984260538	0.00866439177734733	0.0939022025423826	SHTN1	shootin 1
881	ENSG00000163297	659.635047749854	0.354537082833136	0.135106536129705	2.62412976447545	0.00868706810707897	0.0939786473362884	ANTXR2	ANTXR cell adhesion molecule 2
882	ENSG00000173166	320.666599201462	0.658613090153772	0.250999168564672	2.62396522633929	0.008691265813975	0.0939786473362884	RAPH1	Ras association (RalGDS/AF-6) and pleckstrin homology domains 1
883	ENSG00000111144	1116.56663405172	-0.164443708103803	0.0626864417682931	-2.62327392439394	0.00870892216629375	0.0940277711206356	LTA4H	leukotriene A4 hydrolase
884	ENSG00000166166	238.915186522547	-0.290464350409657	0.110736982633258	-2.6230112425189	0.00871563965148568	0.0940277711206356	TRMT61A	tRNA methyltransferase 61A
885	ENSG00000143437	412.478859537885	0.249586426831913	0.0951916218279991	2.62193691040256	0.00874316144685105	0.0942175000005551	ARNT	aryl hydrocarbon receptor nuclear translocator
886	ENSG00000204574	612.207874284265	-0.231557884612878	0.0883560896683421	-2.62073486368699	0.00877404701620749	0.0944430055104377	ABCF1	ATP binding cassette subfamily F member 1
887	ENSG00000173193	1875.62516678595	-0.171556607601061	0.0654882116405704	-2.6196563213948	0.0088018421827169	0.0946347725835651	PARP14	poly(ADP-ribose) polymerase family member 14
888	ENSG00000163382	576.897362744096	-0.246838401112634	0.0942616906411183	-2.6186502643202	0.00882784021859424	0.0947376548304396	NAXE	NAD(P)HX epimerase
889	ENSG00000182087	1053.7264714923	-0.194401447471194	0.0742411607502337	-2.61851303921837	0.0088313916345153	0.0947376548304396	TMEM259	transmembrane protein 259
890	ENSG00000118873	740.722620333355	0.24720937869586	0.0945533049293267	2.61449749303459	0.00893588162941239	0.0956425991811958	RAB3GAP2	RAB3 GTPase activating non-catalytic protein subunit 2
891	ENSG00000257218	349.157137529086	0.324155429116297	0.123983908418988	2.61449597169379	0.00893592142513334	0.0956425991811958	GATC	glutamyl-tRNA amidotransferase subunit C
892	ENSG00000170296	941.683928361136	-0.24726383247676	0.0946216531291095	-2.61318444880025	0.00897028760708894	0.0959021841916848	GABARAP	GABA type A receptor-associated protein
893	ENSG00000158711	509.356573300379	0.315709164322112	0.120931351487056	2.61064778024832	0.00903709169126725	0.0965075906624858	ELK4	ETS transcription factor ELK4
894	ENSG00000148300	306.204931782762	-0.274497533168698	0.105185301563659	-2.60965675895857	0.00906331103548246	0.0965700882578429	REXO4	REX4 homolog, 3'-5' exonuclease
895	ENSG00000157601	1754.69439938554	-0.306937073842214	0.117609038361777	-2.60980854973106	0.00905929072366908	0.0965700882578429	MX1	MX dynamin like GTPase 1
896	ENSG00000115020	420.871903415753	0.323349103683811	0.123925407926852	2.60922363777629	0.00907479138887686	0.0965838908425581	PIKFYVE	phosphoinositide kinase, FYVE-type zinc finger containing
897	ENSG00000140983	529.081916612553	-0.231750214217465	0.0888928728803489	-2.60707306118236	0.00913198728372786	0.0970836719860889	RHOT2	ras homolog family member T2
898	ENSG00000101752	491.653831081335	0.256932186775255	0.0986128465885763	2.60546364559584	0.00917500096825728	0.0973227451700043	MIB1	mindbomb E3 ubiquitin protein ligase 1
899	ENSG00000197601	551.065041455178	0.319079792883024	0.122461567439569	2.60555045598677	0.00917267624389289	0.0973227451700043	FAR1	fatty acyl-CoA reductase 1
900	ENSG00000153551	337.865778672056	-0.314994060370074	0.120981914541423	-2.60364585536646	0.00922380112877917	0.0977310682728636	CMTM7	CKLF like MARVEL transmembrane domain containing 7
901	ENSG00000105997	294.830128577439	-0.500102696021781	0.192182719918254	-2.60222509200881	0.00926210389715668	0.0980233205505562	HOXA3	homeobox A3
902	ENSG00000215021	1321.72574498382	-0.141110247690044	0.0542344414464609	-2.60185675239866	0.00927205721120415	0.0980233205505562	PHB2	prohibitin 2
903	ENSG00000100418	624.934132816633	-0.204687551477939	0.0786931990084943	-2.6010831184515	0.00929299351558932	0.0981352533500373	DESI1	desumoylating isopeptidase 1
904	ENSG00000126267	985.717155577937	-0.167270350524604	0.0643561002184752	-2.59913745482956	0.00934583418754142	0.098583476752453	COX6B1	cytochrome c oxidase subunit 6B1
905	ENSG00000145715	676.365084964254	0.23768167515865	0.091486895406285	2.59798601868746	0.00937723119789503	0.0988047593884873	RASA1	RAS p21 protein activator 1
906	ENSG00000134109	731.165727591561	0.245287276762931	0.0944740587889154	2.59634528152305	0.00942213289067117	0.0988407586887103	EDEM1	ER degradation enhancing alpha-mannosidase like protein 1
907	ENSG00000152661	171.305020822936	0.338198027174657	0.130236635553713	2.59679640630132	0.00940976798102431	0.0988407586887103	GJA1	gap junction protein alpha 1
908	ENSG00000213672	225.024817560311	-0.394385914863992	0.151841808878198	-2.59734731677462	0.00939468767118783	0.0988407586887103	NCKIPSD	NCK interacting protein with SH3 domain
909	ENSG00000257923	801.472382676306	0.225820864959668	0.0869766906319615	2.5963377465719	0.00942233953965982	0.0988407586887103	CUX1	cut like homeobox 1
910	ENSG00000072682	197.605698748324	0.375452974665652	0.144833986238138	2.59229884102152	0.00953369170819598	0.0992424662808044	P4HA2	prolyl 4-hydroxylase subunit alpha 2
911	ENSG00000111348	298.316759241383	-0.254154299497056	0.097965732580084	-2.5943183683059	0.00947786772373141	0.0992424662808044	ARHGDIB	Rho GDP dissociation inhibitor beta
912	ENSG00000124155	1698.73413489261	-0.191457167194019	0.0738181012968002	-2.59363440444272	0.00949674119118078	0.0992424662808044	PIGT	phosphatidylinositol glycan anchor biosynthesis class T
913	ENSG00000131446	564.071539267706	-0.211716060938747	0.081662215328719	-2.59258287430136	0.00952582275312289	0.0992424662808044	MGAT1	alpha-1,3-mannosyl-glycoprotein 2-beta-N-acetylglucosaminyltransferase
914	ENSG00000156482	6114.77677180756	-0.119979454790696	0.0462770436548886	-2.59263438877911	0.00952439619907524	0.0992424662808044	RPL30	ribosomal protein L30
915	ENSG00000169242	161.402767459519	-0.415885345023611	0.16035493807942	-2.59353001538146	0.00949962467494347	0.0992424662808044	EFNA1	ephrin A1
916	ENSG00000256500	201.236455172793	0.52096689659877	0.200967701822585	2.59229165619201	0.00953389083431539	0.0992424662808044	NA	NA
917	ENSG00000116704	207.171474137052	0.378025660589214	0.145851147385071	2.59185935364062	0.0095458788406016	0.0992582993919133	SLC35D1	solute carrier family 35 member D1
918	ENSG00000184557	186.958801287267	-0.335783568711841	0.129599374852777	-2.59093509589291	0.00957155415607716	0.0994162629376557	SOCS3	suppressor of cytokine signaling 3
919	ENSG00000143797	754.436405067307	0.326907930674945	0.12619670903267	2.59046319972032	0.00958468687378094	0.0994437479475543	MBOAT2	membrane bound O-acyltransferase domain containing 2
920	ENSG00000185085	334.002651888976	-0.288248390297047	0.111381255160318	-2.58794345495706	0.00965508285046276	0.100064645542009	INTS5	integrator complex subunit 5
921	ENSG00000143384	2738.00236428992	0.343835797597384	0.132894536816418	2.58728316328281	0.0096736059596932	0.100141640697277	MCL1	MCL1 apoptosis regulator, BCL2 family member
922	ENSG00000178537	99.4649034748673	-0.435875186025214	0.168491540814649	-2.58692622738078	0.00968363223868003	0.100141640697277	SLC25A20	solute carrier family 25 member 20
923	ENSG00000250021	176.690167211463	-0.351486997198039	0.135921813884194	-2.58594987186905	0.00971110526754862	0.10031635212654	ARPIN-AP3S2	ARPIN-AP3S2 readthrough
924	ENSG00000185215	1582.19003251228	-0.362361351483993	0.140163334090552	-2.58527919469931	0.00973001724406741	0.100402343335681	TNFAIP2	TNF alpha induced protein 2
925	ENSG00000188158	149.424678157307	0.473552229540763	0.183277426469212	2.58380008200472	0.00977184182596261	0.10072432177783	NHS	NHS actin remodeling regulator
926	ENSG00000154764	591.125157619787	-0.200099138092854	0.0774673843816933	-2.58301141428676	0.00979420825773992	0.100845251800377	WNT7A	Wnt family member 7A
927	ENSG00000104852	1026.50626905475	-0.227834097456321	0.0882320778790009	-2.58221389468767	0.009816872107785	0.100968978522912	SNRNP70	small nuclear ribonucleoprotein U1 subunit 70
928	ENSG00000029364	576.401459712768	0.245175863783088	0.0951015347311123	2.57804318801261	0.00993615785709655	0.101974659046371	SLC39A9	solute carrier family 39 member 9
929	ENSG00000136448	1297.54013427944	-0.21942791192117	0.0851036809425372	-2.57835982522694	0.00992705667914082	0.101974659046371	NMT1	N-myristoyltransferase 1
930	ENSG00000166436	273.662972275308	0.674904291870528	0.262057552308157	2.57540485258329	0.0100122816160151	0.102644828718564	TRIM66	tripartite motif containing 66
931	ENSG00000135503	250.668253624792	0.323306734798574	0.125617747709423	2.57373452950646	0.0100607434761937	0.102919126628635	ACVR1B	activin A receptor type 1B
932	ENSG00000171365	173.769086954955	0.372136920763496	0.14458484378395	2.57383077661703	0.0100579453526501	0.102919126628635	CLCN5	chloride voltage-gated channel 5
933	ENSG00000090013	428.348852359908	-0.269410392682851	0.104706038467799	-2.57301676794605	0.0100816323168953	0.103021680238273	BLVRB	biliverdin reductase B
934	ENSG00000101928	177.029529270529	-0.369769797196963	0.144077653765813	-2.56646181786105	0.0102741935975303	0.104603945928221	MOSPD1	motile sperm domain containing 1
935	ENSG00000110717	748.05654156711	-0.16603915317437	0.0647011882257026	-2.56624580981669	0.0102805944959509	0.104603945928221	NDUFS8	NADH:ubiquinone oxidoreductase core subunit S8
936	ENSG00000155511	160.725544462984	0.330991558821407	0.128942466748882	2.56697089149086	0.0102591224079438	0.104603945928221	GRIA1	glutamate ionotropic receptor AMPA type subunit 1
937	ENSG00000276045	214.744709836726	-0.293118564384578	0.114202613538414	-2.56665373324388	0.0102685096054962	0.104603945928221	ORAI1	ORAI calcium release-activated calcium modulator 1
938	ENSG00000114745	331.988726212626	-0.248705145063092	0.0969576688848421	-2.56508998126267	0.0103149051462925	0.104840563239327	GORASP1	golgi reassembly stacking protein 1
939	ENSG00000090861	4329.5865027087	-0.107917919305259	0.0421534034968996	-2.56012350967571	0.0104634968985075	0.106236981893519	AARS1	alanyl-tRNA synthetase 1
940	ENSG00000118418	111.52610896134	-0.403949329161674	0.157930161585554	-2.5577718980731	0.0105345167481663	0.106704719038948	HMGN3	high mobility group nucleosomal binding domain 3
941	ENSG00000146731	3475.6371368606	-0.133880993984304	0.0523487670106097	-2.55748132438669	0.0105433219170615	0.106704719038948	CCT6A	chaperonin containing TCP1 subunit 6A
942	ENSG00000151835	440.861799835204	0.266115824442448	0.10404058172002	2.55780792497474	0.010533425491476	0.106704719038948	SACS	sacsin molecular chaperone
943	ENSG00000143368	1029.84192673131	-0.176211688531571	0.0689177923678147	-2.55683884346045	0.0105628140710444	0.106788023279013	SF3B4	splicing factor 3b subunit 4
944	ENSG00000177595	107.704775364808	-0.426688625429212	0.166943047026983	-2.55589336020833	0.0105915572706818	0.10696457678155	PIDD1	p53-induced death domain protein 1
945	ENSG00000147162	1760.58113940055	0.155733501227827	0.0609659480241911	2.5544341763706	0.0106360537798134	0.107299678716989	OGT	O-linked N-acetylglucosamine (GlcNAc) transferase
946	ENSG00000125166	1231.34586911834	-0.210689391281746	0.0825267867947089	-2.55298187976045	0.0106805052589475	0.107519353896602	GOT2	glutamic-oxaloacetic transaminase 2
947	ENSG00000169100	3700.64359686041	-0.175239941279524	0.0686401742115168	-2.55302296785431	0.0106792453791066	0.107519353896602	SLC25A6	solute carrier family 25 member 6
948	ENSG00000105552	319.315999970733	-0.297862965904942	0.116729759742304	-2.55173116574995	0.0107189190667358	0.107791632566125	BCAT2	branched chain amino acid transaminase 2
949	ENSG00000065559	185.50869293297	0.394360547956698	0.154670071228498	2.54968879773837	0.0107819114678877	0.108310239883452	MAP2K4	mitogen-activated protein kinase kinase 4
950	ENSG00000168477	156.761924503242	0.643132875172359	0.252363085103046	2.54844275227398	0.0108205044723046	0.108582903609381	TNXB	tenascin XB
951	ENSG00000086696	1570.32908843746	-0.192695431710525	0.0756431226030555	-2.54742830649275	0.0108520149106161	0.108783993020478	HSD17B2	hydroxysteroid 17-beta dehydrogenase 2
952	ENSG00000089157	17522.0917601733	-0.109556513992934	0.0430511912439659	-2.54479634191979	0.0109341489121358	0.109491588314449	RPLP0	ribosomal protein lateral stalk subunit P0
953	ENSG00000100401	1810.20400191203	-0.164529872480464	0.064789806618497	-2.53944070938919	0.0111029862868433	0.110947965182439	RANGAP1	Ran GTPase activating protein 1
954	ENSG00000116580	581.392410085722	0.234872515327117	0.0924878032412993	2.53949717796127	0.0111011940909443	0.110947965182439	GON4L	gon-4 like
955	ENSG00000166908	577.466369992659	-0.320130071992426	0.12618608349554	-2.53696812773922	0.0111817133744805	0.111617039926525	PIP4K2C	phosphatidylinositol-5-phosphate 4-kinase type 2 gamma
956	ENSG00000114698	164.557345857768	0.540190932544626	0.212994858954616	2.53616887842222	0.0112072673228566	0.111754485828232	PLSCR4	phospholipid scramblase 4
957	ENSG00000138600	435.965936409124	0.29863447686277	0.117804432934845	2.53500203195187	0.0112446673795191	0.11200964365544	SPPL2A	signal peptide peptidase like 2A
958	ENSG00000117505	737.767733286012	0.155901574898085	0.0615374319281616	2.53344297955241	0.0112948114775725	0.112389656774602	DR1	down-regulator of transcription 1
959	ENSG00000124209	838.376561964262	0.165996596401941	0.0655339483684008	2.53298634577589	0.0113095358209502	0.112389656774602	RAB22A	RAB22A, member RAS oncogene family
960	ENSG00000198825	395.420184379838	-0.236280070151198	0.093291308736083	-2.53271256832321	0.0113183720573389	0.112389656774602	INPP5F	inositol polyphosphate-5-phosphatase F
961	ENSG00000117226	273.486856621724	-0.361243139852099	0.142665056746141	-2.53210665660686	0.0113379498089647	0.11246629501926	GBP3	guanylate binding protein 3
962	ENSG00000023287	636.019547011759	0.235562606549711	0.0930594861595625	2.5313121345395	0.0113636673507441	0.112486072533514	RB1CC1	RB1 inducible coiled-coil 1
963	ENSG00000166387	150.588198666804	-0.743139059705437	0.29354915687029	-2.53156598243546	0.0113554450335921	0.112486072533514	PPFIBP2	PPFIA binding protein 2
964	ENSG00000066084	997.630683549986	0.232831687834705	0.0920312559495154	2.52991970426251	0.0114088632572326	0.11269817736285	DIP2B	disco interacting protein 2 homolog B
965	ENSG00000177707	141.483993945963	0.521154479824406	0.205988931114749	2.53001205940571	0.0114058606338567	0.11269817736285	NECTIN3	nectin cell adhesion molecule 3
966	ENSG00000129351	2631.79022937711	-0.161370441217389	0.063833335946964	-2.52799636464971	0.0114715539781352	0.113120508144337	ILF3	interleukin enhancer binding factor 3
967	ENSG00000267680	134.455790694558	0.685165808041496	0.271044032573538	2.52787638058625	0.0114754749377678	0.113120508144337	ZNF224	zinc finger protein 224
968	ENSG00000125534	1583.54303773994	-0.17319629569192	0.0685357797207791	-2.52709309498685	0.0115011011723447	0.113255391918323	PPDPF	pancreatic progenitor cell differentiation and proliferation factor
969	ENSG00000106976	127.566370285352	0.762525868039979	0.301838346325872	2.52627234849988	0.0115280074676756	0.113402587983369	DNM1	dynamin 1
970	ENSG00000029725	559.514378654864	0.267166060398559	0.105792962158573	2.52536704661037	0.0115577504949275	0.113577355381759	RABEP1	rabaptin, RAB GTPase binding effector protein 1
971	ENSG00000107175	292.647858676216	-0.246029130268754	0.097469454499811	-2.52416648406738	0.0115972991177407	0.113752294453444	CREB3	cAMP responsive element binding protein 3
972	ENSG00000254858	106.258267689207	-0.459255152692728	0.181948191970874	-2.52409846845989	0.0115995432602004	0.113752294453444	MPV17L2	MPV17 mitochondrial inner membrane protein like 2
973	ENSG00000130338	193.410776435162	0.339278159585052	0.134538538126636	2.52179163167139	0.0116758847439824	0.114382660152051	TULP4	TUB like protein 4
974	ENSG00000197879	2340.12676106315	0.123018983578552	0.0487944947507823	2.52116522994799	0.0116966914198915	0.114468240180424	MYO1C	myosin IC
975	ENSG00000171681	585.574168398113	-0.215070029916417	0.085386634076747	-2.51877863838864	0.0117762665926244	0.115128181544183	ATF7IP	activating transcription factor 7 interacting protein
976	ENSG00000188229	4613.50738181879	-0.213076531044279	0.0846557896794169	-2.51697529313917	0.0118367129220583	0.115599947105951	TUBB4B	tubulin beta 4B class IVb
977	ENSG00000101138	541.71658895981	-0.191001762370347	0.07590417484114	-2.51635384707225	0.0118576068289937	0.115684861686571	CSTF1	cleavage stimulation factor subunit 1
978	ENSG00000107201	508.441743731016	-0.268621667666668	0.106825477805696	-2.51458428442756	0.0119172813254283	0.115753437148967	DDX58	DExD/H-box helicase 58
979	ENSG00000129657	852.56122593296	0.235484497367662	0.0936084705963282	2.51563235535758	0.0118819054357835	0.115753437148967	SEC14L1	SEC14 like lipid binding 1
980	ENSG00000135473	279.278746511038	0.31408875068325	0.124919152675963	2.51433622430972	0.0119256678366066	0.115753437148967	PAN2	poly(A) specific ribonuclease subunit PAN2
981	ENSG00000152465	157.300379191364	-0.325227950214975	0.129319659412609	-2.51491499198354	0.0119061087710569	0.115753437148967	NMT2	N-myristoyltransferase 2
982	ENSG00000183077	205.827900281154	-0.400157026450955	0.159103278481286	-2.51507718929891	0.0119006325264495	0.115753437148967	AFMID	arylformamidase
983	ENSG00000008083	176.935002753592	0.368895314520719	0.146972386301017	2.509963427859	0.0120743665956132	0.116957322192237	JARID2	jumonji and AT-rich interaction domain containing 2
984	ENSG00000113140	355.893493070497	-0.257919877083806	0.102753500650853	-2.5100836025061	0.0120702581461229	0.116957322192237	SPARC	secreted protein acidic and cysteine rich
985	ENSG00000070540	152.636251635929	0.411366766916241	0.163964405813693	2.50887846587668	0.0121115146868114	0.117077975305843	WIPI1	WD repeat domain, phosphoinositide interacting 1
986	ENSG00000140937	671.458961162917	0.190025537685572	0.0757399310706105	2.50892145001315	0.0121100410250808	0.117077975305843	CDH11	cadherin 11
987	ENSG00000181061	1063.05945736392	-0.157364241560015	0.0627881264894327	-2.50627388263447	0.0122011069497205	0.117823927906517	HIGD1A	HIG1 hypoxia inducible domain family member 1A
988	ENSG00000128272	4338.58712101297	-0.209239635210388	0.0835237587514483	-2.50515108920143	0.0122399095161418	0.118078394650633	ATF4	activating transcription factor 4
989	ENSG00000100216	883.885227848233	-0.224401166068355	0.0896168554941898	-2.50400624783029	0.0122795865745902	0.118227527146834	TOMM22	translocase of outer mitochondrial membrane 22
990	ENSG00000132170	407.775718862925	0.305521800991782	0.122014200305561	2.50398560353354	0.0122803030939187	0.118227527146834	PPARG	peroxisome proliferator activated receptor gamma
991	ENSG00000101493	168.686573772477	0.649505883013993	0.259516985994357	2.50274902247869	0.0123232897897121	0.118521051801055	ZNF516	zinc finger protein 516
992	ENSG00000196262	12641.3586977987	-0.121594832758473	0.0486017335345009	-2.50186205132284	0.0123542052002606	0.118698001939282	PPIA	peptidylprolyl isomerase A
993	ENSG00000143033	308.101790707897	0.27946898505781	0.111729459962478	2.50130077735686	0.0123738038969641	0.118765974043432	MTF2	metal response element binding transcription factor 2
994	ENSG00000163811	766.818124624706	-0.365934706586468	0.146369695014992	-2.50007152470316	0.0124168234627391	0.11905837906689	WDR43	WD repeat domain 43
995	ENSG00000138162	785.435987812074	-0.214090157388629	0.0856463181327002	-2.49970065329508	0.0124298286570759	0.119062692075809	TACC2	transforming acidic coiled-coil containing protein 2
996	ENSG00000065615	245.9829834857	0.333903278122723	0.133674778373612	2.49787792570327	0.0124939209903853	0.119477204387249	CYB5R4	cytochrome b5 reductase 4
997	ENSG00000197530	131.218942188263	-0.495651838432134	0.19843903923238	-2.4977536695877	0.0124983008280239	0.119477204387249	MIB2	mindbomb E3 ubiquitin protein ligase 2
998	ENSG00000049245	1210.36714798898	0.122071949034565	0.0488997596654749	2.49637114516848	0.0125471244927122	0.119702597147273	VAMP3	vesicle associated membrane protein 3
999	ENSG00000143319	603.119267650976	-0.18329734115271	0.0734234795431501	-2.49644040698165	0.0125446745087788	0.119702597147273	ISG20L2	interferon stimulated exonuclease gene 20 like 2
1000	ENSG00000100934	1309.42496707666	0.222907755825184	0.0893288205863725	2.49536212794451	0.0125828643253161	0.119922916981882	SEC23A	Sec23 homolog A, COPII coat complex component
1001	ENSG00000188647	366.868080246521	0.251979898715143	0.101109618616046	2.49214567480482	0.0126973948248166	0.120892966991703	PTAR1	protein prenyltransferase alpha subunit repeat containing 1
1002	ENSG00000070087	953.164229557092	-0.188369878136778	0.0756154596013011	-2.49115563312052	0.0127328331694967	0.121108783296226	PFN2	profilin 2
1003	ENSG00000100605	1521.19338451222	-0.17569714139641	0.0705521015585261	-2.49031761655833	0.0127628981842951	0.121273109701073	ITPK1	inositol-tetrakisphosphate 1-kinase
1004	ENSG00000155508	415.319033335053	0.277205994506758	0.111331649507032	2.48991186005242	0.0127774778269733	0.121290112345534	CNOT8	CCR4-NOT transcription complex subunit 8
1005	ENSG00000074695	1385.42235531341	0.152832448000434	0.0614615461082493	2.4866352651015	0.0128957535276968	0.122046338027095	LMAN1	lectin, mannose binding 1
1006	ENSG00000090857	986.040743541096	0.158872455831825	0.0638878616290863	2.48673929257784	0.0128919835959456	0.122046338027095	PDPR	pyruvate dehydrogenase phosphatase regulatory subunit
1007	ENSG00000116984	484.099375906011	0.249293282353982	0.100228969957147	2.48723779622366	0.0128739314675583	0.122046338027095	MTR	5-methyltetrahydrofolate-homocysteine methyltransferase
1008	ENSG00000131475	627.043908810743	-0.19853248653665	0.0799122002079387	-2.4843826852477	0.0129776260760106	0.122698731883159	VPS25	vacuolar protein sorting 25 homolog
1009	ENSG00000129911	255.144640593284	-0.398528637648816	0.16058966993104	-2.48165799095267	0.0130772723605597	0.123517702983255	KLF16	Kruppel like factor 16
1010	ENSG00000102934	134.430088224657	-0.532748192996525	0.214757749845999	-2.48069368103621	0.013112700443733	0.123729092843702	PLLP	plasmolipin
1011	ENSG00000161999	423.684462028023	-0.224701822662986	0.0906080380566837	-2.47993254773284	0.0131407238671265	0.123747253656366	JMJD8	jumonji domain containing 8
1012	ENSG00000178035	1934.12883679768	-0.110679678616052	0.0446294039534459	-2.47997214418334	0.0131392646992745	0.123747253656366	IMPDH2	inosine monophosphate dehydrogenase 2
1013	ENSG00000134909	771.203467207878	0.332906694730004	0.134267914015954	2.47942106772023	0.0131595852892144	0.123801931842877	ARHGAP32	Rho GTPase activating protein 32
1014	ENSG00000131873	186.320060413384	-0.320473424220156	0.129302344295798	-2.47848115952969	0.0131943079223383	0.123882794086667	CHSY1	chondroitin sulfate synthase 1
1015	ENSG00000148358	1102.00765004616	0.165328980603502	0.0667056191631095	2.47848656046858	0.01319410816654	0.123882794086667	GPR107	G protein-coupled receptor 107
1016	ENSG00000012822	539.276695838179	0.313129982788611	0.126418253331102	2.47693647505549	0.013251548532325	0.124065775170334	CALCOCO1	calcium binding and coiled-coil domain 1
1017	ENSG00000132716	897.768860085248	0.287530649832149	0.116085064325563	2.47689615802568	0.0132530454758566	0.124065775170334	DCAF8	DDB1 and CUL4 associated factor 8
1018	ENSG00000221944	113.977256463068	0.441712915904205	0.178301532542996	2.47733661962602	0.0132366995422774	0.124065775170334	TIGD1	tigger transposable element derived 1
1019	ENSG00000112237	374.779845679149	0.286923512716906	0.115889695346488	2.47583283275585	0.013292580013318	0.124190676124428	CCNC	cyclin C
1020	ENSG00000124313	213.371822088354	-0.311112545946499	0.125654463148187	-2.47593709090617	0.013288699080601	0.124190676124428	IQSEC2	IQ motif and Sec7 domain ArfGEF 2
1021	ENSG00000165629	1494.90504539687	-0.139387282111792	0.056325670955825	-2.4746670522773	0.0133360436164857	0.124474115762927	ATP5F1C	ATP synthase F1 subunit gamma
1022	ENSG00000143106	1305.2505020778	-0.135143165462821	0.0546198085315827	-2.47425190779784	0.0133515516848464	0.124496327067255	PSMA5	proteasome 20S subunit alpha 5
1023	ENSG00000138759	322.247970360955	0.251116982283408	0.101607826217152	2.47143346760248	0.0134572589632897	0.125358729615792	FRAS1	Fraser extracellular matrix complex subunit 1
1024	ENSG00000113583	540.639107161032	-0.225903048726712	0.09145779194539	-2.47002517687722	0.013510354314347	0.125500806370309	C5orf15	chromosome 5 open reading frame 15
1025	ENSG00000125149	184.624171229674	-0.342073996734007	0.138492845395187	-2.46997594538479	0.0135122137829891	0.125500806370309	C16orf70	chromosome 16 open reading frame 70
1026	ENSG00000126457	1191.14430660566	-0.144518830272655	0.0585070914629685	-2.47010792467998	0.0135072294473311	0.125500806370309	PRMT1	protein arginine methyltransferase 1
1027	ENSG00000166526	441.132441599134	0.213033056510373	0.0862821029413817	2.4690294887122	0.0135480053460179	0.125710112227287	ZNF3	zinc finger protein 3
1028	ENSG00000198954	432.614823935001	-0.207118184107669	0.0839116638909161	-2.46828837021895	0.0135760902113612	0.125783698963822	KIFBP	kinesin family binding protein
1029	ENSG00000213639	1312.75190886962	0.203395139076167	0.0824089223631993	2.46812035934346	0.0135824641715653	0.125783698963822	PPP1CB	protein phosphatase 1 catalytic subunit beta
1030	ENSG00000143013	539.224652905259	-0.230889188919163	0.0936329413045693	-2.46589699845193	0.0136670628824933	0.126443665672862	LMO4	LIM domain only 4
1031	ENSG00000094804	495.935346298239	-0.312304149225589	0.126672199831598	-2.46545137481448	0.0136840747097919	0.126477661279685	CDC6	cell division cycle 6
1032	ENSG00000146457	510.68088510403	-0.204363325275011	0.0829395467845354	-2.46400340004167	0.013739480809694	0.126786459081619	WTAP	WT1 associated protein
1033	ENSG00000188596	164.326419232759	0.391759359843424	0.159001011431551	2.46387967168419	0.0137442243948016	0.126786459081619	CFAP54	cilia and flagella associated protein 54
1034	ENSG00000173681	99.8686911986119	0.545118417316672	0.221392221123696	2.46222931659421	0.013807635325279	0.127247624674073	BCLAF3	BCLAF1 and THRAP3 family member 3
1035	ENSG00000008256	363.462682121224	0.238508811164741	0.0969325310768068	2.46056518400157	0.0138718370657485	0.127591300576618	CYTH3	cytohesin 3
1036	ENSG00000042493	1342.22289222066	0.2606833379293	0.105929754129028	2.46090760875149	0.0138586049247893	0.127591300576618	CAPG	capping actin protein, gelsolin like
1037	ENSG00000154133	267.445941841246	-0.266195082523274	0.108271670898435	-2.45858478320686	0.0139485836934926	0.128172886788169	ROBO4	roundabout guidance receptor 4
1038	ENSG00000101464	347.222957992285	-0.20622037967304	0.083919885582501	-2.45734819872111	0.0139966950256131	0.128234933630185	PIGU	phosphatidylinositol glycan anchor biosynthesis class U
1039	ENSG00000105700	543.791171143254	-0.273816831106166	0.1115511296491	-2.45463073271867	0.0141029374150147	0.128234933630185	KXD1	KxDL motif containing 1
1040	ENSG00000117592	2602.27136573097	-0.105140839262945	0.0428334543203034	-2.45464301050096	0.0141024558052584	0.128234933630185	PRDX6	peroxiredoxin 6
1041	ENSG00000120063	806.71930842687	0.240406392021303	0.097841403402382	2.45710285892578	0.0140062577644916	0.128234933630185	GNA13	G protein subunit alpha 13
1042	ENSG00000134815	240.938371691451	-0.345911962654247	0.140877565166172	-2.45540844098368	0.0140724595811371	0.128234933630185	DHX34	DExH-box helicase 34
1043	ENSG00000143127	165.622884590757	0.310655121206862	0.126414138047357	2.4574396978484	0.0139931300914895	0.128234933630185	ITGA10	integrin subunit alpha 10
1044	ENSG00000154310	538.885503725852	-0.363978584924778	0.148157223682274	-2.45670495085233	0.014021779499325	0.128234933630185	TNIK	TRAF2 and NCK interacting kinase
1045	ENSG00000163463	546.199569971998	-0.229856105481959	0.0935716265989581	-2.45647226447294	0.0140308632429466	0.128234933630185	KRTCAP2	keratinocyte associated protein 2
1046	ENSG00000198646	854.971138989384	0.246499745565551	0.100423529889424	2.45460148470155	0.014104084759705	0.128234933630185	NCOA6	nuclear receptor coactivator 6
1047	ENSG00000214530	103.268600158038	0.597694592784795	0.243491847164138	2.45468010426603	0.0141010008489595	0.128234933630185	STARD10	StAR related lipid transfer domain containing 10
1048	ENSG00000261052	142.693146973467	0.937576245306789	0.381786613522097	2.45575987239931	0.0140587063131036	0.128234933630185	SULT1A3	sulfotransferase family 1A member 3
1049	ENSG00000095906	333.454265278454	-0.220763673982189	0.0899648754514752	-2.4538873963235	0.0141321226718817	0.128366780936259	NUBP2	nucleotide binding protein 2
1050	ENSG00000171109	640.545118910832	0.240433517192713	0.0980469552295426	2.45222828827088	0.0141974557362176	0.128836816025408	MFN1	mitofusin 1
1051	ENSG00000129128	726.92023616158	0.192159290720167	0.0784489154192456	2.44948307689446	0.0143061432355756	0.129575125408752	SPCS3	signal peptidase complex subunit 3
1052	ENSG00000155729	124.520069230771	0.446596697320095	0.182309497989706	2.44966226249666	0.0142990266527186	0.129575125408752	KCTD18	potassium channel tetramerization domain containing 18
1053	ENSG00000143774	1898.64071743894	-0.12754467099596	0.0520873096710757	-2.44867073767847	0.0143384455196625	0.129743777540992	GUK1	guanylate kinase 1
1054	ENSG00000136731	1078.09970562897	0.243975119150684	0.0996673765669834	2.44789345876598	0.0143694138600105	0.129900049222573	UGGT1	UDP-glucose glycoprotein glucosyltransferase 1
1055	ENSG00000164379	453.524187687693	-0.195202153560289	0.079759073543331	-2.44739745446317	0.0143892064803792	0.129955090527082	FOXQ1	forkhead box Q1
1056	ENSG00000068305	862.590586086581	0.222176379052628	0.0908460200377109	2.44563690253465	0.0144596540523722	0.130219277662531	MEF2A	myocyte enhancer factor 2A
1057	ENSG00000114796	217.405486148246	0.57116149327342	0.233514088844299	2.44594018331054	0.0144474967878078	0.130219277662531	KLHL24	kelch like family member 24
1058	ENSG00000119392	555.432756664818	-0.201269218618026	0.082284373862831	-2.44601993269759	0.0144443014638358	0.130219277662531	GLE1	GLE1 RNA export mediator
1059	ENSG00000171206	1421.8243982018	-0.16219482963951	0.0663442305548761	-2.44474656323509	0.0144953961833375	0.130293689105772	TRIM8	tripartite motif containing 8
1060	ENSG00000239672	1302.84542395873	-0.152250835696092	0.0622721320051593	-2.44492730204706	0.014488134237593	0.130293689105772	NME1	NME/NM23 nucleoside diphosphate kinase 1
1061	ENSG00000082805	344.715535726702	0.277542573265009	0.113621268006609	2.44269913665166	0.0145778845926658	0.130911060219934	ERC1	ELKS/RAB6-interacting/CAST family member 1
1062	ENSG00000144028	3101.14616996185	0.119839527992823	0.0491396898313274	2.43875222664559	0.0147380695631854	0.13209935129271	SNRNP200	small nuclear ribonucleoprotein U5 subunit 200
1063	ENSG00000198712	76740.8808522615	-0.169303842698545	0.0694206152121367	-2.43881219117957	0.0147356243492849	0.13209935129271	COX2	cytochrome c oxidase subunit II
1064	ENSG00000107566	840.447830333683	-0.146635641033475	0.0601844875683039	-2.43643581524321	0.0148328015681351	0.132822905826841	ERLIN1	ER lipid raft associated 1
1065	ENSG00000141569	343.753702700735	-0.27035813087457	0.11098728102136	-2.43593795961664	0.0148532317957826	0.132867765987201	TRIM65	tripartite motif containing 65
1066	ENSG00000178695	875.728536879452	0.159818819468041	0.0656170036041887	2.43563117316499	0.0148658335666371	0.132867765987201	KCTD12	potassium channel tetramerization domain containing 12
1067	ENSG00000064763	245.531666065709	-0.440387038749254	0.180956508650491	-2.43366233153758	0.0149469315164652	0.133466809388549	FAR2	fatty acyl-CoA reductase 2
1068	ENSG00000184840	1246.27534076145	-0.147632929196964	0.0607015696719792	-2.43211056970597	0.0150111240645188	0.133913912985731	TMED9	transmembrane p24 trafficking protein 9
1069	ENSG00000174574	669.19778938255	0.233695789104183	0.096108110205444	2.43159280319451	0.0150325967520538	0.13397943139072	AKIRIN1	akirin 1
1070	ENSG00000185883	787.199982670732	-0.190218797256577	0.0783606560802847	-2.4274783644191	0.0152041936736906	0.135381566767707	ATP6V0C	ATPase H+ transporting V0 subunit c
1071	ENSG00000118640	491.765440069224	-0.297612131859521	0.122701406261246	-2.4254989484462	0.015287360035626	0.135620522348892	VAMP8	vesicle associated membrane protein 8
1072	ENSG00000141560	247.602995755896	-0.31471265423028	0.129723295297086	-2.4260303711029	0.0152649927532972	0.135620522348892	FN3KRP	fructosamine 3 kinase related protein
1073	ENSG00000174151	187.013256284221	0.365274647587317	0.150599025668474	2.42547815941005	0.015288235620686	0.135620522348892	CYB561D1	cytochrome b561 family member D1
1074	ENSG00000182944	2978.65617648765	-0.166492642012582	0.0686281010138092	-2.42601266176782	0.0152657376649566	0.135620522348892	EWSR1	EWS RNA binding protein 1
1075	ENSG00000160075	885.905920270606	-0.181217587730274	0.0747258528733607	-2.4250989552088	0.0153042145547395	0.135635389366911	SSU72	SSU72 homolog, RNA polymerase II CTD phosphatase
1076	ENSG00000039650	153.811737400722	0.624475973814995	0.257662317225295	2.42362166319014	0.0153666050915459	0.135695639885412	PNKP	polynucleotide kinase 3'-phosphatase
1077	ENSG00000100522	800.852667012317	-0.248728339713682	0.102641662229768	-2.42326881999331	0.0153815398161188	0.135695639885412	GNPNAT1	glucosamine-phosphate N-acetyltransferase 1
1078	ENSG00000105011	329.486028009999	-0.250497146239085	0.103372615390747	-2.42324473742113	0.0153825596200377	0.135695639885412	ASF1B	anti-silencing function 1B histone chaperone
1079	ENSG00000171604	281.524264444883	-0.321960226027145	0.132809547153711	-2.42422501188499	0.0153410968437075	0.135695639885412	CXXC5	CXXC finger protein 5
1080	ENSG00000179271	339.023331857614	-0.231736068483878	0.0956017924165811	-2.42397200540024	0.0153517888564533	0.135695639885412	GADD45GIP1	GADD45G interacting protein 1
1081	ENSG00000130313	437.916064509302	-0.249203409134611	0.10296828274013	-2.42019583606679	0.01551215051817	0.136660238231938	PGLS	6-phosphogluconolactonase
1082	ENSG00000181830	479.043217083294	-0.281195394099939	0.116196693881615	-2.41999479250615	0.0155207293657911	0.136660238231938	SLC35C1	solute carrier family 35 member C1
1083	ENSG00000152061	491.937144108878	0.244769881798614	0.101187453345567	2.41897462289811	0.0155643259981234	0.136765799549874	RABGAP1L	RAB GTPase activating protein 1 like
1084	ENSG00000159256	261.913548967321	0.294121742766654	0.121575520873116	2.41925134808691	0.0155524895953901	0.136765799549874	MORC3	MORC family CW-type zinc finger 3
1085	ENSG00000175414	118.580281661329	0.547603815941673	0.226403981758361	2.41870223168657	0.015575984763668	0.136765799549874	ARL10	ADP ribosylation factor like GTPase 10
1086	ENSG00000178761	248.097480933547	0.389669638105716	0.161185461949127	2.41752347509294	0.0156265259952335	0.137082651260684	FAM219B	family with sequence similarity 219 member B
1087	ENSG00000198393	188.233388459238	-0.479099016205805	0.198238673200724	-2.41677876708093	0.0156585309651152	0.137236459465977	ZNF26	zinc finger protein 26
1088	ENSG00000105963	973.64664623549	-0.418174992254033	0.173091747212445	-2.4159152529715	0.0156957139997305	0.137308538615724	ADAP1	ArfGAP with dual PH domains 1
1089	ENSG00000129562	915.166094393316	-0.17447391663714	0.0722111043470919	-2.41616463582261	0.0156849675716936	0.137308538615724	DAD1	defender against cell death 1
1090	ENSG00000132507	4569.55498576313	-0.139143251024297	0.057603832053145	-2.41552073993835	0.0157127276186524	0.137330687564682	EIF5A	eukaryotic translation initiation factor 5A
1091	ENSG00000095951	365.912613286107	0.259456012593486	0.107456066078615	2.41453109221091	0.0157554782005035	0.137577532021524	HIVEP1	HIVEP zinc finger 1
1092	ENSG00000131759	242.904724945254	-0.361792707656667	0.149863057217228	-2.41415539209403	0.0157717343829385	0.137592784869739	RARA	retinoic acid receptor alpha
1093	ENSG00000169813	3279.84273388706	-0.13062281377961	0.054116270393988	-2.41374383024965	0.015789559198476	0.137621681874217	HNRNPF	heterogeneous nuclear ribonucleoprotein F
1094	ENSG00000114857	673.835328966342	0.28375089913542	0.117613105011792	2.41257893078303	0.0158401072835739	0.137935479678725	NKTR	natural killer cell triggering receptor
1095	ENSG00000011052	150.76744966358	0.877211981511383	0.363860437820211	2.41084737534677	0.0159155070715008	0.138049367607426	NME1-NME2	NME1-NME2 readthrough
1096	ENSG00000067704	1935.53674968222	0.135097270234854	0.0560409225734168	2.41068961807095	0.0159223922007381	0.138049367607426	IARS2	isoleucyl-tRNA synthetase 2, mitochondrial
1097	ENSG00000075568	884.541277337555	0.192499014731751	0.0798276239782029	2.41143360078352	0.0158899448916477	0.138049367607426	TMEM131	transmembrane protein 131
1098	ENSG00000138131	1387.87257171958	0.250548482561861	0.103919576817191	2.41098443850105	0.0159095272381746	0.138049367607426	LOXL4	lysyl oxidase like 4
1099	ENSG00000140264	2014.31342917448	-0.200692033935326	0.083253713931671	-2.41060758082264	0.0159259736541731	0.138049367607426	SERF2	small EDRK-rich factor 2
1100	ENSG00000179526	343.537978065239	-0.282498207279709	0.117218554432064	-2.41001272066903	0.0159519643221297	0.138148381430827	SHARPIN	SHANK associated RH domain interactor
1101	ENSG00000120071	384.194109998103	0.34864834308578	0.144752114897704	2.40858894070162	0.0160143237188238	0.13856189035183	KANSL1	KAT8 regulatory NSL complex subunit 1
1102	ENSG00000109180	917.362551736754	-0.190975684993722	0.079310089308409	-2.4079620469356	0.016041848600752	0.138673518943419	OCIAD1	OCIA domain containing 1
1103	ENSG00000241553	1113.55448644861	-0.184310309408977	0.076560978417604	-2.40736617031788	0.0160680501650947	0.138773515223673	ARPC4	actin related protein 2/3 complex subunit 4
1104	ENSG00000175826	682.013394559556	-0.241379145946248	0.10029118874928	-2.40678317762967	0.0160937216057853	0.138868755220803	CTDNEP1	CTD nuclear envelope phosphatase 1
1105	ENSG00000071127	1928.26329792141	0.222426065633072	0.092540331269564	2.4035581306183	0.0162363853738684	0.139972402273085	WDR1	WD repeat domain 1
1106	ENSG00000176658	280.092310376441	1.425206337547	0.593080243555906	2.40305819158964	0.0162585999751215	0.140036606325229	MYO1D	myosin ID
1107	ENSG00000118965	221.433367323828	0.318065980492446	0.132380637799833	2.40266239669716	0.0162762059092343	0.140061035061043	WDR35	WD repeat domain 35
1108	ENSG00000179403	217.040116532596	0.736635734504389	0.306723703128598	2.40162637249963	0.0163223701651751	0.140330948573305	VWA1	von Willebrand factor A domain containing 1
1109	ENSG00000099795	458.045881941111	-0.206360339041623	0.0859769499351155	-2.40018213250595	0.0163869160880379	0.140758265636652	NDUFB7	NADH:ubiquinone oxidoreductase subunit B7
1110	ENSG00000135241	253.690976143013	0.268776860163146	0.112022170619709	2.39931844452101	0.0164256230564709	0.140963061940736	PNPLA8	patatin like phospholipase domain containing 8
1111	ENSG00000161970	4499.09540571187	-0.121396005873884	0.0506043742800688	-2.39892316822297	0.0164433645003659	0.140987726543372	RPL26	ribosomal protein L26
1112	ENSG00000055070	1638.83511561379	-0.143803227194027	0.059965531688481	-2.39809809310256	0.0164804511329397	0.141178065125264	SZRD1	SUZ RNA binding domain containing 1
1113	ENSG00000165943	160.986626471419	-0.347021052242776	0.1447581686053	-2.39724677084696	0.0165187945546779	0.141378816572211	MOAP1	modulator of apoptosis 1
1114	ENSG00000166398	133.667153722122	0.465047107303498	0.194087669481238	2.39606724397529	0.0165720497411093	0.141482372362723	GARRE1	granule associated Rac and RHOG effector 1
1115	ENSG00000169155	218.328618807572	0.284989331774345	0.118944412063306	2.39598756116987	0.0165756528203085	0.141482372362723	ZBTB43	zinc finger and BTB domain containing 43
1116	ENSG00000198899	53787.7676689598	-0.188950002771317	0.0788491543240483	-2.39634786690018	0.0165593660728456	0.141482372362723	ATP6	ATP synthase F0 subunit 6
1117	ENSG00000125656	339.863640159993	-0.243047757044969	0.101472025504398	-2.39521933101093	0.0166104257848131	0.14152440944958	CLPP	caseinolytic mitochondrial matrix peptidase proteolytic subunit
1118	ENSG00000149418	1473.77943348097	1.02455698837301	0.427703438302926	2.39548457323215	0.0165984126979818	0.14152440944958	ST14	ST14 transmembrane serine protease matriptase
1119	ENSG00000240891	200.446785598106	0.393963525495128	0.164658227562184	2.39261366606382	0.0167288454813292	0.142405423428586	PLCXD2	phosphatidylinositol specific phospholipase C X domain containing 2
1120	ENSG00000103381	157.50647971123	0.671688515276865	0.280917852164533	2.39104959012522	0.0168002835094284	0.142757247777697	CPPED1	calcineurin like phosphoesterase domain containing 1
1121	ENSG00000176619	1653.84698345521	-0.134193806753879	0.0561158477755571	-2.39137092413902	0.0167855849933105	0.142757247777697	LMNB2	lamin B2
1122	ENSG00000084754	2091.34862655518	-0.12426553434283	0.0519899874176325	-2.39018204302709	0.0168400234446126	0.142874383156731	HADHA	hydroxyacyl-CoA dehydrogenase trifunctional multienzyme complex subunit alpha
1123	ENSG00000148840	942.600766202279	-0.1511643276662	0.0632462660347906	-2.3900909435989	0.0168442012410867	0.142874383156731	PPRC1	PPARG related coactivator 1
1124	ENSG00000123562	3089.20541247923	-0.122340222196463	0.0512162180566341	-2.3887008224852	0.0169080647950446	0.14302137392111	MORF4L2	mortality factor 4 like 2
1125	ENSG00000141084	312.572867619835	0.281397678346845	0.117803933994915	2.38869508686349	0.0169083287348635	0.14302137392111	RANBP10	RAN binding protein 10
1126	ENSG00000162604	211.431695990876	0.289566655392706	0.121251390898279	2.38815120591591	0.0169333732918707	0.14302137392111	TM2D1	TM2 domain containing 1
1127	ENSG00000168300	308.780683115622	0.314187051919041	0.13158982407247	2.38762422652081	0.0169576706172698	0.14302137392111	PCMTD1	protein-L-isoaspartate (D-aspartate) O-methyltransferase domain containing 1
1128	ENSG00000170421	23027.2363198067	-0.125034466830896	0.0523341377369397	-2.38915691053111	0.0168870882691588	0.14302137392111	KRT8	keratin 8
1129	ENSG00000172757	6980.90570179965	-0.0912949727134623	0.0382400164091592	-2.3874198100918	0.0169671038343614	0.14302137392111	CFL1	cofilin 1
1130	ENSG00000197343	186.501228831126	0.363033181903414	0.152058253006462	2.38746121782673	0.0169651926173053	0.14302137392111	ZNF655	zinc finger protein 655
1131	ENSG00000172731	298.979282679081	-0.214356556686232	0.0899321415862112	-2.38353666337128	0.0171471763257464	0.144410899730953	LRRC20	leucine rich repeat containing 20
1132	ENSG00000163898	405.715411897895	-0.427082690773171	0.179232859622677	-2.38283700696553	0.017179799025671	0.144516922390456	LIPH	lipase H
1133	ENSG00000198517	408.567541142171	-0.217512906115984	0.0912917393995944	-2.38261323035927	0.0171902444855462	0.144516922390456	MAFK	MAF bZIP transcription factor K
1134	ENSG00000126391	1262.6568089356	-0.196203589554731	0.0824036465226768	-2.38100615487614	0.0172654234737999	0.145020381578427	FRMD8	FERM domain containing 8
1135	ENSG00000136999	161.796600745376	0.295663270963802	0.12421129921103	2.38032508187103	0.0172973709711489	0.145160149486199	CCN3	cellular communication network factor 3
1136	ENSG00000054267	499.426744130661	0.229697952153201	0.0965619683082058	2.3787621169864	0.0173708819755415	0.145648164256463	ARID4B	AT-rich interaction domain 4B
1137	ENSG00000154229	617.693101137576	0.238112333228838	0.100117773987269	2.37832228730052	0.0173916178394198	0.14569320845514	PRKCA	protein kinase C alpha
1138	ENSG00000113621	283.399362140763	-0.316208169548315	0.132978157411594	-2.37789555595651	0.0174117569214213	0.145733178186971	TXNDC15	thioredoxin domain containing 15
1139	ENSG00000101019	728.283335235713	-0.215519977517878	0.0907085176412289	-2.37596185145814	0.0175032723166409	0.146369957124079	UQCC1	ubiquinol-cytochrome c reductase complex assembly factor 1
1140	ENSG00000155463	1908.38866890744	-0.127114734223865	0.0535420203059152	-2.37411165095356	0.0175912302629639	0.14697589126316	OXA1L	OXA1L mitochondrial inner membrane protein
1141	ENSG00000030066	1100.07084746252	0.15554155366778	0.0656081522560113	2.37076564907418	0.0177512824091286	0.147910443796239	NUP160	nucleoporin 160
1142	ENSG00000070756	9143.69747040898	-0.28953794409042	0.122138080605635	-2.37057879618473	0.0177602578035523	0.147910443796239	PABPC1	poly(A) binding protein cytoplasmic 1
1143	ENSG00000108984	208.968471598789	0.653208982447166	0.275503349631815	2.37096566455587	0.0177416791604453	0.147910443796239	MAP2K6	mitogen-activated protein kinase kinase 6
1144	ENSG00000196743	573.695439705652	0.181381771595272	0.0765172113710826	2.37047022944461	0.0177654745844054	0.147910443796239	GM2A	GM2 ganglioside activator
1145	ENSG00000134138	258.760218623836	-0.425988199181065	0.179797938730727	-2.36926075008592	0.0178236825943308	0.148264896528104	MEIS2	Meis homeobox 2
1146	ENSG00000143294	536.796719419873	-0.216934181414564	0.0916060159029773	-2.36812156140843	0.0178786605117215	0.148591882237209	PRCC	proline rich mitotic checkpoint control factor
1147	ENSG00000115760	1095.09651136197	0.187477522458493	0.0791850535989689	2.36758723948043	0.0179044983492913	0.148676320355805	BIRC6	baculoviral IAP repeat containing 6
1148	ENSG00000104093	301.334256515228	0.302572445826531	0.127829973689838	2.36699137997698	0.0179333504926762	0.148785619179395	DMXL2	Dmx like 2
1149	ENSG00000115107	238.091047101875	-0.286673222069443	0.121192340333412	-2.36544010356412	0.018008656055186	0.14912377277351	STEAP3	STEAP3 metalloreductase
1150	ENSG00000159921	365.849823779677	0.217059222954296	0.0917853291616562	2.36485748797613	0.0180370101625241	0.14912377277351	GNE	glucosamine (UDP-N-acetyl)-2-epimerase/N-acetylmannosamine kinase
1151	ENSG00000171236	99.9647912227455	1.07598895086391	0.454952702418482	2.36505673038991	0.0180273092511822	0.14912377277351	LRG1	leucine rich alpha-2-glycoprotein 1
1152	ENSG00000177105	269.313505535715	-0.285588270116679	0.120743970496916	-2.36523835468847	0.0180184701299415	0.14912377277351	RHOG	ras homolog family member G
1153	ENSG00000104524	231.922734113065	-0.342132062214416	0.144718369883717	-2.36412324495725	0.0180727991941082	0.149159577682966	PYCR3	pyrroline-5-carboxylate reductase 3
1154	ENSG00000157014	273.807535156034	-0.399686214179286	0.169053999488094	-2.36425175026655	0.0180665310042784	0.149159577682966	TATDN2	TatD DNase domain containing 2
1155	ENSG00000138646	230.332804642404	-0.353342430510434	0.149637586851849	-2.36132136279548	0.0182099427834931	0.15016077166597	HERC5	HECT and RLD domain containing E3 ubiquitin protein ligase 5
1156	ENSG00000134086	662.724706798047	0.180041407792425	0.0763355769699536	2.35855173876908	0.0183464021249338	0.15115458848892	VHL	von Hippel-Lindau tumor suppressor
1157	ENSG00000183018	188.488299738735	-0.312853044816737	0.132695666846566	-2.35767340600868	0.018389864119233	0.151381147085666	SPNS2	sphingolipid transporter 2
1158	ENSG00000157916	1251.43545361887	-0.129727116443253	0.055033825262425	-2.35722513971468	0.0184120801161344	0.151432572195406	RER1	retention in endoplasmic reticulum sorting receptor 1
1159	ENSG00000197111	4048.88999527522	-0.107134596237376	0.0454613517097317	-2.35660824432642	0.0184426917470968	0.151552899339444	PCBP2	poly(rC) binding protein 2
1160	ENSG00000134452	605.889715295886	-0.176800887180903	0.0750714593293907	-2.35510124300574	0.0185176596729126	0.151967809150026	FBH1	F-box DNA helicase 1
1161	ENSG00000204560	455.679266654413	0.270430070888295	0.114850445614285	2.35462796371302	0.0185412585876389	0.151967809150026	DHX16	DEAH-box helicase 16
1162	ENSG00000213145	1165.69578305879	0.193033160177799	0.0819782380199814	2.35468783960383	0.0185382715693423	0.151967809150026	CRIP1	cysteine rich protein 1
1163	ENSG00000142676	6616.91771145693	-0.143438289798967	0.0609329921379368	-2.35403325466538	0.018570949609207	0.152079719468143	RPL11	ribosomal protein L11
1164	ENSG00000160326	169.159438906584	-0.34012710743151	0.144593753229644	-2.35229461739829	0.0186579903130457	0.152660674839182	SLC2A6	solute carrier family 2 member 6
1165	ENSG00000169188	352.634526304318	-0.196991675797108	0.0837801130905547	-2.35129398290722	0.018708246325475	0.152939913710759	APEX2	apurinic/apyrimidinic endodeoxyribonuclease 2
1166	ENSG00000135968	422.069267082757	0.33604350612366	0.142962106784606	2.35057746197012	0.0187443056983643	0.152970956056445	GCC2	GRIP and coiled-coil domain containing 2
1167	ENSG00000180228	309.306427356988	-0.255001638340522	0.10847977674628	-2.35068365725841	0.0187389575180387	0.152970956056445	PRKRA	protein activator of interferon induced protein kinase EIF2AK2
1168	ENSG00000141552	404.390181349274	-0.282398642722639	0.120208119654709	-2.34924765093917	0.0188113904384879	0.152991780041321	ANAPC11	anaphase promoting complex subunit 11
1169	ENSG00000166548	349.138848289245	0.326071156729373	0.138787474778562	2.34942783741563	0.0188022883214289	0.152991780041321	TK2	thymidine kinase 2
1170	ENSG00000167106	998.51483240385	-0.195658941640893	0.0832689841419957	-2.34972173201059	0.0187874505061029	0.152991780041321	FAM102A	family with sequence similarity 102 member A
1171	ENSG00000185885	1338.53483747853	-0.184233017000424	0.0784132395450447	-2.34951416456389	0.0187979288719404	0.152991780041321	IFITM1	interferon induced transmembrane protein 1
1172	ENSG00000101361	1877.28311654972	-0.13139761238149	0.0559544004464786	-2.34829810225871	0.0188594205723453	0.153250972825664	NOP56	NOP56 ribonucleoprotein
1173	ENSG00000122378	1164.68621097494	0.196299320204389	0.0836458382197981	2.34679123770114	0.0189358610527758	0.153608871140695	PRXL2A	peroxiredoxin like 2A
1174	ENSG00000170873	720.844884280772	0.214317665291103	0.0913125161872776	2.34707873837961	0.0189212557894727	0.153608871140695	MTSS1	MTSS I-BAR domain containing 1
1175	ENSG00000123106	211.57685527162	0.429746115631188	0.183176199771796	2.3460805288382	0.0189720079435359	0.153770556691069	CCDC91	coiled-coil domain containing 91
1176	ENSG00000131323	273.430707090116	-0.251293267326002	0.107196755730082	-2.34422455805239	0.0190666878919679	0.154274233173662	TRAF3	TNF receptor associated factor 3
1177	ENSG00000169299	297.181065434967	-0.345006327774035	0.147158135765304	-2.34445976078597	0.0190546665157589	0.154274233173662	PGM2	phosphoglucomutase 2
1178	ENSG00000005022	5608.49828007382	-0.130739179369046	0.055829290725622	-2.34176679785482	0.0191927029148777	0.154963314780237	SLC25A5	solute carrier family 25 member 5
1179	ENSG00000154319	103.949410622734	0.491436864364481	0.209871543096835	2.34160790506854	0.0192008747091404	0.154963314780237	FAM167A	family with sequence similarity 167 member A
1180	ENSG00000213619	566.722718806375	-0.229781998657048	0.098123884047434	-2.34175400706692	0.0191933606276054	0.154963314780237	NDUFS3	NADH:ubiquinone oxidoreductase core subunit S3
1181	ENSG00000125817	1048.69237880611	-0.138732442603348	0.0592621359501932	-2.34099632723237	0.0192323563061112	0.155085403784739	CENPB	centromere protein B
1182	ENSG00000083168	852.922742671949	0.240485231049258	0.102758233947979	2.34030132486515	0.0192681870225162	0.155242325857707	KAT6A	lysine acetyltransferase 6A
1183	ENSG00000100225	839.075040030074	-0.154028318674701	0.0658560215550664	-2.33886461765547	0.0193424411902078	0.155373808030437	FBXO7	F-box protein 7
1184	ENSG00000130706	1946.09108917954	-0.114811824757916	0.0490800323888721	-2.33927768931032	0.0193210666003873	0.155373808030437	ADRM1	adhesion regulating molecule 1
1185	ENSG00000140391	1658.38310772697	0.178296818549205	0.076236995999093	2.33871778672032	0.0193500440033687	0.155373808030437	TSPAN3	tetraspanin 3
1186	ENSG00000196182	558.473480026053	-0.243993239914546	0.104287794196635	-2.33961454256569	0.0193036512504903	0.155373808030437	STK40	serine/threonine kinase 40
1187	ENSG00000008294	1345.96611256979	0.192727650781475	0.0824295299539648	2.33808989192477	0.0193825854673928	0.155503433153372	SPAG9	sperm associated antigen 9
1188	ENSG00000146833	381.002599974337	0.2675257091943	0.114472422962357	2.33703194421135	0.0194375231513375	0.155812368591829	TRIM4	tripartite motif containing 4
1189	ENSG00000146540	614.711122560339	-0.215799474338717	0.0923546503545062	-2.33663896198366	0.0194579647729478	0.155844493194142	C7orf50	chromosome 7 open reading frame 50
1190	ENSG00000133858	570.982404255437	0.179091890017272	0.0766737686110553	2.33576480276789	0.0195035029804915	0.156077399800845	ZFC3H1	zinc finger C3H1-type containing
1191	ENSG00000197121	142.237649701729	0.428444804411235	0.183465761218408	2.33528480500069	0.0195285474265208	0.156146049954213	PGAP1	post-GPI attachment to proteins inositol deacylase 1
1192	ENSG00000011243	321.946035708907	-0.290839845394105	0.124593515083082	-2.33430965648706	0.019579513467636	0.156290005230297	AKAP8L	A-kinase anchoring protein 8 like
1193	ENSG00000114331	802.949262330098	0.260189309566738	0.111449778524769	2.33458794634494	0.0195649568416633	0.156290005230297	ACAP2	ArfGAP with coiled-coil, ankyrin repeat and PH domains 2
1194	ENSG00000128524	646.640434884659	-0.169537368029165	0.0726729084842839	-2.33288265964791	0.0196543047186077	0.156755064463042	ATP6V1F	ATPase H+ transporting V1 subunit F
1195	ENSG00000079277	267.287928054434	0.262731971402051	0.112636527408399	2.33256455474194	0.0196710110901091	0.156756469048323	MKNK1	MAPK interacting serine/threonine kinase 1
1196	ENSG00000142949	3291.27078127435	0.170471876191554	0.0731448562351963	2.33060648370685	0.0197741192920557	0.157445821365713	PTPRF	protein tyrosine phosphatase receptor type F
1197	ENSG00000130066	919.131804443827	0.175230735199772	0.0752063988105413	2.32999768598428	0.019806273421264	0.157569539306918	SAT1	spermidine/spermine N1-acetyltransferase 1
1198	ENSG00000064393	409.88880938713	0.268378612364085	0.115373618716571	2.32616966815776	0.02000950110632	0.158446280676222	HIPK2	homeodomain interacting protein kinase 2
1199	ENSG00000139998	150.700340870227	-0.442843916723705	0.190411451245342	-2.32572103110074	0.0200334377866487	0.158446280676222	RAB15	RAB15, member RAS oncogene family
1200	ENSG00000143621	1746.60551145487	-0.161460663703928	0.0693929360610121	-2.32675936296984	0.0199780763727669	0.158446280676222	ILF2	interleukin enhancer binding factor 2
1201	ENSG00000161956	638.611405107821	-0.233053980130312	0.100148253188932	-2.32708981644094	0.0199604854061414	0.158446280676222	SENP3	SUMO specific peptidase 3
1202	ENSG00000164323	488.162281769663	0.356400037879917	0.153197345664306	2.32641131172651	0.0199966187490687	0.158446280676222	CFAP97	cilia and flagella associated protein 97
1203	ENSG00000176994	591.775531962489	0.177873161655044	0.0764742837349766	2.32592125048818	0.0200227521510965	0.158446280676222	SMCR8	SMCR8-C9orf72 complex subunit
1204	ENSG00000284976	148.331552902944	-0.309505813271352	0.13298671114479	-2.32734391735107	0.0199469680978685	0.158446280676222	NA	NA
1205	ENSG00000170584	217.884256999253	-0.495882008354002	0.213250472049334	-2.32535010867073	0.0200532469333659	0.158470783890924	NUDCD2	NudC domain containing 2
1206	ENSG00000085788	534.610450699462	-0.366811886399683	0.157805132804513	-2.32446106080772	0.0201007962242904	0.158495784290165	DDHD2	DDHD domain containing 2
1207	ENSG00000115267	314.936806313611	-0.328891711433848	0.1414981416361	-2.32435357546731	0.0201065515660728	0.158495784290165	IFIH1	interferon induced with helicase C domain 1
1208	ENSG00000277203	406.787274567756	-0.311319639481527	0.133916717086367	-2.32472574190082	0.0200866299073779	0.158495784290165	F8A1	coagulation factor VIII associated 1
1209	ENSG00000082068	361.709753543792	0.262075651151187	0.112816454772451	2.32302682866423	0.0201777112274778	0.158732899200331	WDR70	WD repeat domain 70
1210	ENSG00000115919	172.990252483626	0.357415484778324	0.153868928999636	2.32285677883135	0.0201868476679953	0.158732899200331	KYNU	kynureninase
1211	ENSG00000129003	347.469117559876	0.336617889725917	0.144902456658189	2.32306544339663	0.020175637037211	0.158732899200331	VPS13C	vacuolar protein sorting 13 homolog C
1212	ENSG00000165152	185.184365557821	0.299821982068337	0.129124250626961	2.32196493387227	0.0202348238656106	0.15897832205268	PGAP4	post-GPI attachment to proteins GalNAc transferase 4
1213	ENSG00000184117	699.650946195127	0.217459272373133	0.0937063468136387	2.32064614369837	0.0203059496075269	0.159405066331273	NIPSNAP1	nipsnap homolog 1
1214	ENSG00000160818	548.964391094557	-0.222572616261916	0.0959630967259613	-2.31935633441998	0.0203757232076663	0.159543232723271	GPATCH4	G-patch domain containing 4
1215	ENSG00000161996	156.227470784515	0.423465990981732	0.182578279754894	2.31936674806129	0.0203751590343192	0.159543232723271	WDR90	WD repeat domain 90
1216	ENSG00000175130	1206.3169097394	-0.173651845267499	0.0748797148542647	-2.31907727754399	0.0203908465739328	0.159543232723271	MARCKSL1	MARCKS like 1
1217	ENSG00000205060	415.770115302334	0.344451442095832	0.148475515424858	2.31992083752122	0.0203451601199171	0.159543232723271	SLC35B4	solute carrier family 35 member B4
1218	ENSG00000135148	296.898115254766	-0.325851247815548	0.140541612382158	-2.31853927311934	0.0204200311273178	0.159639864122304	TRAFD1	TRAF-type zinc finger domain containing 1
1219	ENSG00000116016	596.880956810271	-0.264080628624964	0.113982551060922	-2.31685136160724	0.0205118300558964	0.159785734476747	EPAS1	endothelial PAS domain protein 1
1220	ENSG00000118369	108.131720841419	0.473683452031231	0.204437473033158	2.31700893678335	0.0205032449515673	0.159785734476747	USP35	ubiquitin specific peptidase 35
1221	ENSG00000149932	463.369788174347	-0.20861460108171	0.0900502108001249	-2.31664755949045	0.0205229383731602	0.159785734476747	TMEM219	transmembrane protein 219
1222	ENSG00000159166	1123.23731369682	1.07800353372688	0.465140946021421	2.31758468685154	0.0204719032318662	0.159785734476747	LAD1	ladinin 1
1223	ENSG00000196352	5647.60927143171	0.213226872531337	0.0920065409411794	2.3175186280251	0.0204754971084939	0.159785734476747	CD55	CD55 molecule (Cromer blood group)
1224	ENSG00000102103	503.806201776925	-0.221202668710573	0.0955886253854936	-2.31411078272649	0.0206616460989598	0.160601958980685	PQBP1	polyglutamine binding protein 1
1225	ENSG00000133703	716.578831459402	0.196567020721399	0.0849344538080954	2.31433784416312	0.0206491974487885	0.160601958980685	KRAS	KRAS proto-oncogene, GTPase
1226	ENSG00000165105	429.013315239056	0.317756736271516	0.137378883876552	2.31299547139319	0.0207228881281135	0.160905847301757	RASEF	RAS and EF-hand domain containing
1227	ENSG00000196459	121.582778010552	0.416065448233429	0.1798983258737	2.31278110128459	0.0207346773597751	0.160905847301757	TRAPPC2	trafficking protein particle complex 2
1228	ENSG00000170522	361.317257173012	-0.303610882296853	0.131378319041869	-2.31096640991498	0.0208347103266636	0.161549924797834	ELOVL6	ELOVL fatty acid elongase 6
1229	ENSG00000256269	318.906832860822	-0.21987215338393	0.0951943038635124	-2.30971964141024	0.0209036806811313	0.161952290767294	HMBS	hydroxymethylbilane synthase
1230	ENSG00000164626	129.810943629253	-0.56472909985984	0.244682691210665	-2.30800592009847	0.0209988072204245	0.162556480711254	KCNK5	potassium two pore domain channel subfamily K member 5
1231	ENSG00000152601	1884.6263427781	0.228938444205596	0.0992150216102459	2.30749780113895	0.0210270846787384	0.162641998613348	MBNL1	muscleblind like splicing regulator 1
1232	ENSG00000170088	289.595899507632	-0.296828097253534	0.128653438108556	-2.30719133213583	0.0210441561002402	0.162641998613348	TMEM192	transmembrane protein 192
1233	ENSG00000126432	2655.07872617681	-0.167553981431974	0.072648632305962	-2.30636112633636	0.0210904622189904	0.162733116445683	PRDX5	peroxiredoxin 5
1234	ENSG00000149639	1145.30699837021	0.223177958289123	0.0967763416030503	2.30612104768888	0.0211038695446625	0.162733116445683	SOGA1	suppressor of glucose, autophagy associated 1
1235	ENSG00000175970	373.761742004805	0.224276329541271	0.0972553125391714	2.30605736268586	0.0211074273150048	0.162733116445683	UNC119B	unc-119 lipid binding chaperone B
1236	ENSG00000228474	428.779878679951	-0.255782264312883	0.11100945067862	-2.30414854545484	0.0212143064446251	0.163424263212331	OST4	oligosaccharyltransferase complex subunit 4, non-catalytic
1237	ENSG00000101825	1016.34351248951	0.206445896254436	0.0896623217850214	2.3024821591105	0.0213079964047784	0.163614356199606	MXRA5	matrix remodeling associated 5
1238	ENSG00000105559	105.307100167556	-0.486344078233103	0.211203219485905	-2.30273041962583	0.0212940155419127	0.163614356199606	PLEKHA4	pleckstrin homology domain containing A4
1239	ENSG00000173933	911.729976390917	-0.275533284703953	0.119643961405656	-2.30294351229103	0.0212820215394678	0.163614356199606	RBM4	RNA binding motif protein 4
1240	ENSG00000196976	186.274364271224	-0.340694179812896	0.14791550341295	-2.3033027096676	0.0212618172956725	0.163614356199606	LAGE3	L antigen family member 3
1241	ENSG00000170545	301.432340640474	-0.287073422824088	0.124716929521459	-2.30179995551201	0.0213464560744658	0.163687432511888	SMAGP	small cell adhesion glycoprotein
1242	ENSG00000196914	1698.71267954528	0.14491733569119	0.0629609715097846	2.30170107315877	0.0213520356445434	0.163687432511888	ARHGEF12	Rho guanine nucleotide exchange factor 12
1243	ENSG00000014123	442.400092974124	0.230408525053496	0.100150173011998	2.30063032468144	0.0214125354566913	0.16388906387906	UFL1	UFM1 specific ligase 1
1244	ENSG00000120875	3497.76718551397	0.138414532809131	0.0601719001400324	2.30031846238879	0.0214301844574539	0.16388906387906	DUSP4	dual specificity phosphatase 4
1245	ENSG00000205356	367.960650668614	0.246535321829003	0.107161804437411	2.30058949756669	0.0214148452362805	0.16388906387906	TECPR1	tectonin beta-propeller repeat containing 1
1246	ENSG00000267059	145.33569177722	-0.499310618190159	0.2171157081994	-2.29974432679735	0.0214627092318699	0.164005537184385	NA	NA
1247	ENSG00000158850	452.66501703217	-0.21699560185545	0.0943867036828941	-2.29900603992357	0.0215045963398741	0.164193306836575	B4GALT3	beta-1,4-galactosyltransferase 3
1248	ENSG00000241945	182.116665788529	0.724174284584095	0.315222844019744	2.29734074900592	0.0215993389435122	0.164784015447568	PWP2	PWP2 small subunit processome component
1249	ENSG00000087842	504.462778337516	-0.177292231610334	0.077185363048095	-2.2969669974845	0.0216206524698171	0.164814025218067	PIR	pirin
1250	ENSG00000139977	284.255315687866	-0.322128549628433	0.140261969665595	-2.29662074756567	0.0216404140260384	0.164832165629657	NAA30	N-alpha-acetyltransferase 30, NatC catalytic subunit
1251	ENSG00000110696	1151.411446479	-0.166295152879309	0.0724239353106194	-2.29613527856619	0.0216681477219495	0.164849995496618	C11orf58	chromosome 11 open reading frame 58
1252	ENSG00000160113	359.835898430665	-0.259868450097263	0.113184537608253	-2.29597130128058	0.0216775223435919	0.164849995496618	NR2F6	nuclear receptor subfamily 2 group F member 6
1253	ENSG00000103249	716.472405945091	-0.171523756035084	0.0747277132344023	-2.29531653801657	0.0217149905206918	0.164995137184352	CLCN7	chloride voltage-gated channel 7
1254	ENSG00000198743	436.26444705865	0.277834512169148	0.121059208289469	2.29502997826325	0.0217314063422182	0.164995137184352	SLC5A3	solute carrier family 5 member 3
1255	ENSG00000114573	816.864324493119	0.243808641339913	0.106292879301702	2.29374387956776	0.0218052146944745	0.165423080758161	ATP6V1A	ATPase H+ transporting V1 subunit A
1256	ENSG00000128311	161.002070195022	-0.348876682403162	0.152119997338915	-2.29343076851286	0.0218232169164592	0.165427310966253	TST	thiosulfate sulfurtransferase
1257	ENSG00000140497	627.054694489836	-0.307305652580461	0.134065560504745	-2.29220428739105	0.0218938576738155	0.165565751451987	SCAMP2	secretory carrier membrane protein 2
1258	ENSG00000169919	347.107455831058	0.261237974973288	0.11395910635227	2.29238349909265	0.0218835233495897	0.165565751451987	GUSB	glucuronidase beta
1259	ENSG00000174231	3523.32594702395	0.130370043284559	0.0568743697969211	2.29224594048367	0.0218914553505905	0.165565751451987	PRPF8	pre-mRNA processing factor 8
1260	ENSG00000150316	473.487091496714	0.229882570836466	0.100357404608725	2.29063885951153	0.0219843094762254	0.166117296225534	CWC15	CWC15 spliceosome associated protein homolog
1261	ENSG00000160014	2332.0903374023	-0.196520821445218	0.0858440019896327	-2.28927842237542	0.0220631805890338	0.166580526692522	CALM3	calmodulin 3
1262	ENSG00000137124	234.104194798219	-0.250145603114386	0.109481896284789	-2.28481248135944	0.0223238254874762	0.16828047464049	ALDH1B1	aldehyde dehydrogenase 1 family member B1
1263	ENSG00000164331	103.008219628999	0.538698431413143	0.235748407291221	2.28505650410476	0.0223095147907671	0.16828047464049	ANKRA2	ankyrin repeat family A member 2
1264	ENSG00000118762	168.511914599982	0.502968168488796	0.22053743685525	2.28064756560547	0.0225693102401432	0.169860927783554	PKD2	polycystin 2, transient receptor potential cation channel
1265	ENSG00000185112	327.476609922894	-0.232813313795857	0.102074894755603	-2.28080875668087	0.0225597659923816	0.169860927783554	FAM43A	family with sequence similarity 43 member A
1266	ENSG00000115750	147.881625456908	0.469082333750645	0.205883813722154	2.27838374115065	0.0227037242462943	0.170737047603179	TAF1B	TATA-box binding protein associated factor, RNA polymerase I subunit B
1267	ENSG00000225663	179.499370837868	-0.363503909402691	0.159662290047608	-2.27670484554808	0.0228038569768897	0.171354180437278	MCRIP1	MAPK regulated corepressor interacting protein 1
1268	ENSG00000083845	4059.89684992014	-0.13945375390157	0.0612691662647587	-2.27608375310603	0.0228409972957926	0.171497369244657	RPS5	ribosomal protein S5
1269	ENSG00000126456	412.69228994964	-0.236600924932967	0.103984282641016	-2.2753527641267	0.0228847765618485	0.171690139348108	IRF3	interferon regulatory factor 3
1270	ENSG00000164038	162.485178973008	0.516466886513813	0.227031533465725	2.27486851112594	0.0229138188209714	0.171772129548831	SLC9B2	solute carrier family 9 member B2
1271	ENSG00000198718	182.386695944031	0.6766185676362	0.297613004998677	2.27348454627918	0.0229969963539098	0.17225949164623	TOGARAM1	TOG array regulator of axonemal microtubules 1
1272	ENSG00000002549	677.372262197276	-0.197044143367081	0.0867005874758807	-2.27269674985647	0.0230444606571416	0.172478784855307	LAP3	leucine aminopeptidase 3
1273	ENSG00000037897	167.266098354706	-0.329200454105987	0.144893642019887	-2.27201448950261	0.0230856351941901	0.172650692860019	METTL1	methyltransferase like 1
1274	ENSG00000167513	257.940714674516	-0.324978529507446	0.14334577122569	-2.26709533688152	0.0233844023848808	0.174747271722478	CDT1	chromatin licensing and DNA replication factor 1
1275	ENSG00000138760	1299.81004003146	0.178383494042915	0.0787132192621549	2.26624569182983	0.0234363444953124	0.174997523503187	SCARB2	scavenger receptor class B member 2
1276	ENSG00000178449	136.02614072048	-0.417171868922128	0.184106661173923	-2.26592490604146	0.023455981405114	0.175006350640988	COX14	cytochrome c oxidase assembly factor COX14
1277	ENSG00000110318	101.939017314553	0.626779714344344	0.276666444237281	2.26547066837925	0.0234838120012942	0.175076249377573	CEP126	centrosomal protein 126
1278	ENSG00000137040	281.468538029938	0.283186262879331	0.125019115214379	2.26514371337321	0.0235038618758359	0.175088077115909	RANBP6	RAN binding protein 6
1279	ENSG00000171466	229.806309814561	0.493495533852358	0.218016237847069	2.26357237757	0.0236004283632246	0.17566943655295	ZNF562	zinc finger protein 562
1280	ENSG00000106665	714.019867814079	0.178564227058688	0.0789227448179559	2.26251922016354	0.0236653427112804	0.176014466612605	CLIP2	CAP-Gly domain containing linker protein 2
1281	ENSG00000170946	113.982531118364	-0.467167189095067	0.206565372110966	-2.26159488553632	0.0237224442974739	0.176162834199644	DNAJC24	DnaJ heat shock protein family (Hsp40) member C24
1282	ENSG00000271303	1214.23723035328	-0.143225157823459	0.0633291031528194	-2.26160091795146	0.0237220712525531	0.176162834199644	SRXN1	sulfiredoxin 1
1283	ENSG00000074527	428.03021280776	0.359460887526938	0.158995669045637	2.26082188077564	0.0237702890899117	0.17629708569588	NTN4	netrin 4
1284	ENSG00000176907	175.031947666707	0.260768849536086	0.115348607320394	2.26070219306395	0.0237777045876864	0.17629708569588	TCIM	transcriptional and immune response regulator
1285	ENSG00000116205	159.291140417849	0.46155696616022	0.204321061342488	2.25897889883484	0.0238846974897617	0.176952020543289	TCEANC2	transcription elongation factor A N-terminal and central domain containing 2
1286	ENSG00000117523	2914.59588686124	0.165461332368216	0.0732563475483066	2.25866205326587	0.0239044146273133	0.176959846924912	PRRC2C	proline rich coiled-coil 2C
1287	ENSG00000204149	159.066231065688	0.3676773193569	0.162849281987412	2.25777672992947	0.0239595826949522	0.177229892898777	AGAP6	ArfGAP with GTPase domain, ankyrin repeat and PH domain 6
1288	ENSG00000114120	741.612826642681	0.215832526403375	0.0956184674942471	2.25722637121705	0.0239939333931229	0.17734565110443	SLC25A36	solute carrier family 25 member 36
1289	ENSG00000139218	1058.60207676839	0.178697641039862	0.0791869411218805	2.25665543469876	0.0240296135823211	0.177471047975975	SCAF11	SR-related CTD associated factor 11
1290	ENSG00000101158	995.432549241883	-0.123718088770934	0.0548364656376459	-2.25612805880765	0.0240626123559334	0.177576461456278	NELFCD	negative elongation factor complex member C/D
1291	ENSG00000123143	1095.82526918433	-0.234297801039186	0.103896529285622	-2.25510710175002	0.024126606990747	0.177910275344676	PKN1	protein kinase N1
1292	ENSG00000041982	119.141331411438	0.645392136674043	0.286251589443546	2.2546324997833	0.0241564057353273	0.177991604963565	TNC	tenascin C
1293	ENSG00000149596	272.672397511751	-0.215741071488486	0.0957347458312217	-2.25352947475134	0.0242257844433128	0.178364218847776	JPH2	junctophilin 2
1294	ENSG00000156650	455.607055675501	0.207875992296663	0.0922592530375389	2.25317228844332	0.0242482879486105	0.178391400012935	KAT6B	lysine acetyltransferase 6B
1295	ENSG00000120158	138.042203537222	-0.396472265472247	0.176067142081701	-2.25182428012759	0.0243333786834487	0.178878627949724	RCL1	RNA terminal phosphate cyclase like 1
1296	ENSG00000100836	1188.6167472546	-0.251422708082397	0.111671931766536	-2.25144048379163	0.0243576524576693	0.178918372003159	PABPN1	poly(A) binding protein nuclear 1
1297	ENSG00000062582	446.848427631924	-0.214027611968549	0.0951734948048433	-2.24881530732291	0.0245242490774044	0.179869758376261	MRPS24	mitochondrial ribosomal protein S24
1298	ENSG00000091073	275.320068909588	-0.2685011662462	0.119413252472077	-2.24850391968836	0.0245440754338164	0.179869758376261	DTX2	deltex E3 ubiquitin ligase 2
1299	ENSG00000139324	286.359680641733	0.386409804216366	0.171843309348348	2.24861710171714	0.024536867416943	0.179869758376261	TMTC3	transmembrane O-mannosyltransferase targeting cadherins 3
1300	ENSG00000181924	576.418412288201	-0.212686953754787	0.0946665254400502	-2.24669652515636	0.0246594284832981	0.180575567804722	COA4	cytochrome c oxidase assembly factor 4 homolog
1301	ENSG00000186814	205.255789986206	0.327308490720912	0.14570586898124	2.24636449450813	0.0246806706091541	0.18059166619337	ZSCAN30	zinc finger and SCAN domain containing 30
1302	ENSG00000105856	535.416229320373	0.219997214511742	0.0979623011402306	2.24573342960596	0.024721087567495	0.180747936316542	HBP1	HMG-box transcription factor 1
1303	ENSG00000128309	190.546873640429	-0.29865012703677	0.133009645548369	-2.24532683930931	0.0247471582633433	0.180799153937816	MPST	mercaptopyruvate sulfurtransferase
1304	ENSG00000013583	177.857041953594	-0.303511706213933	0.135231010866625	-2.24439427220787	0.0248070447238067	0.181097155593425	HEBP1	heme binding protein 1
1305	ENSG00000156170	127.204018524697	-0.311699290446589	0.138921932153447	-2.24370108891301	0.0248516400112532	0.181283155559011	NDUFAF6	NADH:ubiquinone oxidoreductase complex assembly factor 6
1306	ENSG00000128626	260.4247851012	-0.260866994804595	0.116333558231418	-2.24240536239477	0.0249351855516843	0.181564452734069	MRPS12	mitochondrial ribosomal protein S12
1307	ENSG00000146828	764.250705543512	-0.216320529599001	0.0964763727704877	-2.24221250640938	0.0249476412435403	0.181564452734069	SLC12A9	solute carrier family 12 member 9
1308	ENSG00000196937	2286.71355028599	0.13470335179956	0.0600679921253025	2.24251464105155	0.0249281301302161	0.181564452734069	FAM3C	FAM3 metabolism regulating signaling molecule C
1309	ENSG00000085224	658.258216402346	0.316904579976172	0.141370036493758	2.24166724318675	0.0249828864717973	0.181681527923354	ATRX	ATRX chromatin remodeler
1310	ENSG00000109084	283.449898284064	-0.381276507005365	0.170139221283408	-2.24096774470512	0.0250281644281131	0.181852750343801	TMEM97	transmembrane protein 97
1311	ENSG00000176209	216.684734400956	0.309441851728838	0.138099833690362	2.24071125547224	0.0250447845564699	0.181852750343801	SMIM19	small integral membrane protein 19
1312	ENSG00000048649	782.033430313968	0.334697283539243	0.149427835473262	2.23985900939542	0.0251000775023454	0.181996294211602	RSF1	remodeling and spacing factor 1
1313	ENSG00000164530	129.846118181382	-0.311947760188707	0.139273896883807	-2.2398149773102	0.0251029371326348	0.181996294211602	PI16	peptidase inhibitor 16
1314	ENSG00000082996	384.618251423873	0.313077182923497	0.139796799156378	2.23951610346447	0.0251223547226994	0.181997929591565	RNF13	ring finger protein 13
1315	ENSG00000160714	900.626184392795	-0.1349406438388	0.0602802594939985	-2.2385544616349	0.0251849200574375	0.182311906034107	UBE2Q1	ubiquitin conjugating enzyme E2 Q1
1316	ENSG00000134686	1374.00345418939	-0.123309695767905	0.0551303714229447	-2.23669263575077	0.0253064356509959	0.183051814857661	PHC2	polyhomeotic homolog 2
1317	ENSG00000111266	202.426332841063	0.715329902898657	0.319929915651878	2.23589563808413	0.0253586081110739	0.183289390790636	DUSP16	dual specificity phosphatase 16
1318	ENSG00000148677	743.295267197516	-0.248230351487886	0.111050172235222	-2.23529911292794	0.025397718272161	0.183432263804191	ANKRD1	ankyrin repeat domain 1
1319	ENSG00000183426	129.761305234333	-0.397737446542998	0.1780623650739	-2.23369742605591	0.0255029884811849	0.184052389472661	NPIPA1	nuclear pore complex interacting protein family member A1
1320	ENSG00000183426	129.761305234333	-0.397737446542998	0.1780623650739	-2.23369742605591	0.0255029884811849	0.184052389472661	NPIPA2	nuclear pore complex interacting protein family member A2
1321	ENSG00000112667	280.834210004475	-0.26019064235878	0.116516680243574	-2.23307634421837	0.0255439102873416	0.184067554145031	DNPH1	2'-deoxynucleoside 5'-phosphate N-hydrolase 1
1322	ENSG00000253710	388.018201039341	0.306340877742308	0.137176998091596	2.23317962926815	0.0255371011122153	0.184067554145031	ALG11	ALG11 alpha-1,2-mannosyltransferase
1323	ENSG00000008282	2427.92384742052	0.134022916798398	0.0600358279685354	2.23238225128899	0.0255897098491865	0.184257569096306	SYPL1	synaptophysin like 1
1324	ENSG00000089053	1150.57844453307	-0.136758276683012	0.0612845502657549	-2.2315294163043	0.0256460812201109	0.18452335979538	ANAPC5	anaphase promoting complex subunit 5
1325	ENSG00000136942	3501.42353457987	-0.12910945511261	0.0578647932391755	-2.23122641394319	0.0256661351584516	0.184527641931461	RPL35	ribosomal protein L35
1326	ENSG00000002587	619.804072730751	-0.362255604612391	0.162406057187648	-2.23055476430803	0.0257106360462764	0.184644049990663	HS3ST1	heparan sulfate-glucosamine 3-sulfotransferase 1
1327	ENSG00000082438	140.706036635311	0.41079270746948	0.184179399262285	2.23039443670072	0.0257212685898625	0.184644049990663	COBLL1	cordon-bleu WH2 repeat protein like 1
1328	ENSG00000101945	207.978073581505	-0.263423371948242	0.118173499025429	-2.22912390781927	0.0258056615904055	0.184982108690379	SUV39H1	suppressor of variegation 3-9 homolog 1
1329	ENSG00000153443	131.647112007363	-0.337529660490972	0.151419828129616	-2.22909816145113	0.025807374227288	0.184982108690379	UBALD1	UBA like domain containing 1
1330	ENSG00000115944	733.028296986094	-0.256697960890926	0.115246047455569	-2.22739058352426	0.0259211812084516	0.185427706151852	COX7A2L	cytochrome c oxidase subunit 7A2 like
1331	ENSG00000143314	677.93030671182	-0.179146567590737	0.0804326930989301	-2.22728545680288	0.0259282018725462	0.185427706151852	MRPL24	mitochondrial ribosomal protein L24
1332	ENSG00000178605	328.812551419911	-0.210983817973449	0.0947152795220142	-2.22755841547626	0.0259099763158527	0.185427706151852	GTPBP6	GTP binding protein 6 (putative)
1333	ENSG00000198682	109.625916583161	0.384982727990612	0.172915394399341	2.22642251910498	0.0259858934922793	0.185700247164495	PAPSS2	3'-phosphoadenosine 5'-phosphosulfate synthase 2
1334	ENSG00000161813	744.894191972022	0.23935978979207	0.107564333054775	2.22527098894557	0.0260630517717789	0.185942597998753	LARP4	La ribonucleoprotein 4
1335	ENSG00000178896	207.107586814499	-0.318776666844521	0.143267911025888	-2.22503884199804	0.0260786307432607	0.185942597998753	EXOSC4	exosome component 4
1336	ENSG00000198265	466.869947388422	0.294660096895566	0.132428934209016	2.22504317999339	0.0260783395542678	0.185942597998753	HELZ	helicase with zinc finger
1337	ENSG00000286070	431.287158412293	-0.304037188576228	0.13671113600623	-2.22393871822098	0.0261525676159311	0.186329675959335	GGT1	gamma-glutamyltransferase 1
1338	ENSG00000130764	486.196797895773	-0.258970620505059	0.116492758953962	-2.22306195535642	0.0262116225715623	0.186610222857451	LRRC47	leucine rich repeat containing 47
1339	ENSG00000116161	1095.25752632748	-0.247548807325836	0.111431818050694	-2.22152713341909	0.0263152790318123	0.187207645205308	CACYBP	calcyclin binding protein
1340	ENSG00000116209	1236.0544667854	0.13566101532709	0.061119331933005	2.21960893610212	0.0264453251545835	0.187991767946713	TMEM59	transmembrane protein 59
1341	ENSG00000183778	116.846117892351	0.564707179131686	0.254457636279514	2.21925813423564	0.0264691680822649	0.188020315298965	B3GALT5	beta-1,3-galactosyltransferase 5
1342	ENSG00000078081	115.129839842347	0.899975396962271	0.405680575554506	2.21843354400722	0.0265252860981496	0.188277910231102	LAMP3	lysosomal associated membrane protein 3
1343	ENSG00000063046	5575.05482618767	0.132016431366833	0.0595462270639076	2.21704107676121	0.0266202846858134	0.188456643724632	EIF4B	eukaryotic translation initiation factor 4B
1344	ENSG00000196642	1058.26437800717	-0.167402297837595	0.0755119016245431	-2.21689951168156	0.0266299591470006	0.188456643724632	RABL6	RAB, member RAS oncogene family like 6
1345	ENSG00000235750	1351.53959735107	0.16260750341972	0.0733212962391648	2.21773907118766	0.0265726285936389	0.188456643724632	KIAA0040	KIAA0040
1346	ENSG00000284194	176.297673064121	-0.304236216667783	0.137227335410743	-2.21702342144264	0.0266214910725499	0.188456643724632	SCO2	synthesis of cytochrome C oxidase 2
1347	ENSG00000142528	161.070043197039	0.361458336026722	0.163144025014011	2.21557814327359	0.026720407121051	0.188955720155799	ZNF473	zinc finger protein 473
1348	ENSG00000130787	470.595779180039	-0.36687250006393	0.165621804996758	-2.21512197666914	0.0267516933753264	0.189035997226692	HIP1R	huntingtin interacting protein 1 related
1349	ENSG00000086232	1725.9333082203	0.240418468572596	0.108592753392093	2.21394578425067	0.0268325086875083	0.189188697581037	EIF2AK1	eukaryotic translation initiation factor 2 alpha kinase 1
1350	ENSG00000087087	1130.19867994309	-0.160261028423703	0.0723783297930675	-2.21421285738281	0.0268141398142097	0.189188697581037	SRRT	serrate, RNA effector molecule
1351	ENSG00000159263	118.87469216777	0.403902547761487	0.182436381911248	2.21393640637961	0.0268331538802589	0.189188697581037	SIM2	SIM bHLH transcription factor 2
1352	ENSG00000139180	268.598790044644	-0.367382985985153	0.165981770524346	-2.21339358427476	0.026870522600241	0.189311415912396	NDUFA9	NADH:ubiquinone oxidoreductase subunit A9
1353	ENSG00000120727	546.564818308341	0.199831993375349	0.0902966947707996	2.21305988976212	0.026893516945154	0.189332755152855	PAIP2	poly(A) binding protein interacting protein 2
1354	ENSG00000146676	581.357354593943	0.227226365025842	0.102695664703641	2.21261886450194	0.0269239333403155	0.189406275865143	PURB	purine rich element binding protein B
1355	ENSG00000137486	320.783182325832	-0.329159391619998	0.148849843153188	-2.21135195474304	0.0270114741547302	0.189881252341962	ARRB1	arrestin beta 1
1356	ENSG00000132463	885.846753094066	-0.179951911009431	0.0813953694722021	-2.21083720334837	0.0270471125340119	0.189939825775868	GRSF1	G-rich RNA sequence binding factor 1
1357	ENSG00000165264	278.503992853421	0.217545551812155	0.0984116793739477	2.21056640020865	0.0270658776491106	0.189939825775868	NDUFB6	NADH:ubiquinone oxidoreductase subunit B6
1358	ENSG00000176890	500.149858350792	-0.203162019154355	0.0919133676955455	-2.21036421848136	0.0270798950172914	0.189939825775868	TYMS	thymidylate synthetase
1359	ENSG00000135373	1659.89183582601	0.193087745535676	0.0873990413900934	2.20926617116835	0.0271561327070085	0.190333781567303	EHF	ETS homologous factor
1360	ENSG00000082153	3722.64780358167	0.2117168425168	0.095851790727732	2.20879381500742	0.0271889854488691	0.190423300599428	BZW1	basic leucine zipper and W2 domains 1
1361	ENSG00000105058	535.729725114263	0.17267464170906	0.078246528105469	2.20680260057431	0.0273278533075131	0.191113593595241	FAM32A	family with sequence similarity 32 member A
1362	ENSG00000188807	187.995821680446	-0.255794643999238	0.11590920301405	-2.20685361772553	0.0273242877323727	0.191113593595241	TMEM201	transmembrane protein 201
1363	ENSG00000116478	1478.81491307974	-0.106977443181705	0.0484954225123628	-2.20592867614326	0.0273889940227029	0.191400022341409	HDAC1	histone deacetylase 1
1364	ENSG00000102908	905.175266361276	0.177632586048871	0.0805498692049149	2.20524983841976	0.0274365676634136	0.191450309898566	NFAT5	nuclear factor of activated T cells 5
1365	ENSG00000186350	594.047147354074	-0.179505766001691	0.0813890461065539	-2.20552733554197	0.0274171117741782	0.191450309898566	RXRA	retinoid X receptor alpha
1366	ENSG00000100350	451.788687202294	-0.226230061122442	0.102680694372793	-2.20323852019437	0.0275779416429644	0.192295309264876	FOXRED2	FAD dependent oxidoreductase domain containing 2
1367	ENSG00000118263	102.924632177441	0.584520778511297	0.2653482329712	2.202844058791	0.0276057416009508	0.192347720500967	KLF7	Kruppel like factor 7
1368	ENSG00000014914	203.943062150323	0.289636333511545	0.131530640258212	2.20204458020543	0.027662159586862	0.1925993093702	MTMR11	myotubularin related protein 11
1369	ENSG00000183048	309.590515022868	-0.418002106443002	0.189883050808485	-2.20136607592532	0.0277101185798388	0.192791676076751	SLC25A10	solute carrier family 25 member 10
1370	ENSG00000108582	1319.95437940745	0.266550278380282	0.121125897530158	2.20060518696191	0.0277639860785466	0.192931920766168	CPD	carboxypeptidase D
1371	ENSG00000160888	641.015837229646	-0.248596513525208	0.112972396386355	-2.20050668550068	0.0277709661336939	0.192931920766168	IER2	immediate early response 2
1372	ENSG00000147789	207.553367245508	0.277621978415426	0.126196965132641	2.19991010182874	0.0278132738598039	0.192943142657294	ZNF7	zinc finger protein 7
1373	ENSG00000153406	385.814516020149	-0.207274394917277	0.0942124601074047	-2.20007411632154	0.0278016369630331	0.192943142657294	NMRAL1	NmrA like redox sensor 1
1374	ENSG00000122435	194.882317610387	0.430766675577604	0.195965801234441	2.19817270597262	0.0279368009169748	0.193386358452543	TRMT13	tRNA methyltransferase 13 homolog
1375	ENSG00000137693	1595.37272130876	0.142298479713966	0.0647214499273006	2.19862935508715	0.0279042879033234	0.193386358452543	YAP1	Yes1 associated transcriptional regulator
1376	ENSG00000183207	936.757490300179	-0.15223316483152	0.0692550972267981	-2.19815105208767	0.0279383434651465	0.193386358452543	RUVBL2	RuvB like AAA ATPase 2
1377	ENSG00000168883	394.428677761348	-0.210767941870923	0.095898459913149	-2.19782405329352	0.0279616466608732	0.193406488172911	USP39	ubiquitin specific peptidase 39
1378	ENSG00000102580	537.455054631851	0.211742489870812	0.0964062100743668	2.19635736854997	0.0280663745077419	0.19371455528858	DNAJC3	DnaJ heat shock protein family (Hsp40) member C3
1379	ENSG00000162244	3562.01267840987	-0.115529285081009	0.0526007702347226	-2.19634207950715	0.0280674679918284	0.19371455528858	RPL29	ribosomal protein L29
1380	ENSG00000183723	194.188419628131	0.346874740714224	0.1579011756356	2.19678377515525	0.0280358923688704	0.19371455528858	CMTM4	CKLF like MARVEL transmembrane domain containing 4
1381	ENSG00000115204	290.239372883692	-0.212685880566349	0.0969194960534619	-2.19445920817654	0.0282024134134368	0.194299322577663	MPV17	mitochondrial inner membrane protein MPV17
1382	ENSG00000136146	341.562905258028	0.272540575706298	0.124211353423303	2.19416799024402	0.0282233348534448	0.194299322577663	MED4	mediator complex subunit 4
1383	ENSG00000162144	454.943293784531	-0.211877766836765	0.0965706827587769	-2.19401748837184	0.0282341523264811	0.194299322577663	CYB561A3	cytochrome b561 family member A3
1384	ENSG00000172057	371.254165403828	0.262268836871334	0.119529259396932	2.19418105821599	0.0282223957483891	0.194299322577663	ORMDL3	ORMDL sphingolipid biosynthesis regulator 3
1385	ENSG00000134371	768.864217585824	0.190818501929417	0.0870130872085772	2.19298622829012	0.028308371337371	0.194668807391073	CDC73	cell division cycle 73
1386	ENSG00000171988	962.876075976232	0.204657992840585	0.0933995422721189	2.19120980533625	0.0284366133669953	0.195267490629411	JMJD1C	jumonji domain containing 1C
1387	ENSG00000182197	407.0218731825	0.232689972119652	0.106191214305777	2.19123562755034	0.0284347456528823	0.195267490629411	EXT1	exostosin glycosyltransferase 1
1388	ENSG00000102854	998.725548446431	0.258289653235998	0.11791024783194	2.19056153290547	0.0284835373886061	0.195448180214292	MSLN	mesothelin
1389	ENSG00000178038	332.933633093969	0.233598069539148	0.106733040726704	2.18862001821243	0.0286244696103718	0.196273207024697	ALS2CL	ALS2 C-terminal like
1390	ENSG00000177225	470.991478692413	-0.238641133925272	0.109060425023094	-2.18815517979816	0.0286583006390206	0.196363197225312	GATD1	glutamine amidotransferase like class 1 domain containing 1
1391	ENSG00000108518	5600.19274441788	-0.220371987295578	0.100794790279264	-2.18634303107344	0.0287905181532416	0.197126702994361	PFN1	profilin 1
1392	ENSG00000163882	535.539815967927	-0.247290706782074	0.113123507089633	-2.18602404702794	0.0288138460637034	0.19714408529733	POLR2H	RNA polymerase II, I and III subunit H
1393	ENSG00000100911	1305.53437702686	-0.150268766217912	0.0687586869117989	-2.18545136574046	0.0288557681741375	0.197288572166796	PSME2	proteasome activator subunit 2
1394	ENSG00000106692	430.252505989907	0.22459284684545	0.102795777821748	2.18484505496813	0.0289002092882642	0.197450061009084	FKTN	fukutin
1395	ENSG00000116574	205.716858290211	-0.415660264936524	0.190284195563424	-2.18441822614731	0.0289315301385277	0.197521742479235	RHOU	ras homolog family member U
1396	ENSG00000125845	175.358995818195	0.262337451633881	0.120144620734305	2.18351391872991	0.0289979850861765	0.197703515491732	BMP2	bone morphogenetic protein 2
1397	ENSG00000137409	1069.29232743296	-0.132263033577783	0.0605741823699337	-2.18348854913199	0.0289998513180427	0.197703515491732	MTCH1	mitochondrial carrier 1
1398	ENSG00000184209	101.429750739824	-0.377880640789241	0.173100278408413	-2.18301578867291	0.0290346473201126	0.197798534868267	SNRNP35	small nuclear ribonucleoprotein U11/U12 subunit 35
1399	ENSG00000187535	147.17659686966	0.445374848976158	0.204100459557513	2.18213545399028	0.0290995372698344	0.198098285663919	IFT140	intraflagellar transport 140
1400	ENSG00000108506	211.505240017781	0.346543555559724	0.158881140034222	2.18114972919429	0.0291723436655739	0.198451459813943	INTS2	integrator complex subunit 2
1401	ENSG00000106628	1212.36652618059	-0.134698075945281	0.0617856111619407	-2.180088104854	0.0292509313345395	0.198843427846192	POLD2	DNA polymerase delta 2, accessory subunit
1402	ENSG00000085998	852.069768511923	0.156559759279004	0.0718394968831067	2.1792992166099	0.0293094473909807	0.19909848825836	POMGNT1	protein O-linked mannose N-acetylglucosaminyltransferase 1 (beta 1,2-)
1403	ENSG00000083223	273.37805639302	0.246027351501463	0.112991175608311	2.1774032368185	0.0294504943953391	0.199485027393572	TUT7	terminal uridylyl transferase 7
1404	ENSG00000160688	367.128336993069	-0.228090882180716	0.104749425510372	-2.17749053104001	0.0294439875454449	0.199485027393572	FLAD1	flavin adenine dinucleotide synthetase 1
1405	ENSG00000160767	502.289349714271	-0.188700347241549	0.0866325750325801	-2.17816851421748	0.0293934932443723	0.199485027393572	FAM189B	family with sequence similarity 189 member B
1406	ENSG00000198938	70635.3305954335	-0.153644255980388	0.0705622344428982	-2.17742900566341	0.029448573475094	0.199485027393572	COX3	cytochrome c oxidase subunit III
1407	ENSG00000179262	945.308841332446	-0.134863270336421	0.0619703398738027	-2.17625513448948	0.0295361883181401	0.199922679386811	RAD23A	RAD23 homolog A, nucleotide excision repair protein
1408	ENSG00000015532	286.018101525788	-0.282518582634351	0.129872707289078	-2.17534991401623	0.0296039047586124	0.20023810900565	XYLT2	xylosyltransferase 2
1409	ENSG00000146648	2183.9574437637	0.178516236459884	0.0820743978853412	2.17505386648433	0.0296260800141429	0.2002452721127	EGFR	epidermal growth factor receptor
1410	ENSG00000149658	764.911595300358	-0.139883681373832	0.0643247966723355	-2.17464630454078	0.0296566315560448	0.200309000744995	YTHDF1	YTH N6-methyladenosine RNA binding protein 1
1411	ENSG00000081087	294.404935930879	0.33731661890366	0.155178682912906	2.17373038984342	0.0297253889671266	0.200487811931196	OSTM1	osteoclastogenesis associated transmembrane protein 1
1412	ENSG00000164054	1539.48529709231	-0.13595877656298	0.0625411123635815	-2.17391043147085	0.0297118624884061	0.200487811931196	SHISA5	shisa family member 5
1413	ENSG00000136261	1158.09327994849	-0.128570438457616	0.0591783133431462	-2.17259383031245	0.0298109006571719	0.200921656668061	BZW2	basic leucine zipper and W2 domains 2
1414	ENSG00000058262	3916.44785013833	-0.161523423341933	0.074418410312532	-2.17047666919502	0.0299707542010939	0.200986449460662	SEC61A1	SEC61 translocon subunit alpha 1
1415	ENSG00000081277	493.193069914659	0.164280245827773	0.0756351106327067	2.17201038583175	0.029854879548408	0.200986449460662	PKP1	plakophilin 1
1416	ENSG00000138463	223.825322451695	-0.322277093091569	0.148415572689827	-2.17145065878696	0.029897123078577	0.200986449460662	SLC49A4	solute carrier family 49 member 4
1417	ENSG00000142082	102.934583344015	0.44338220679121	0.20430274252081	2.1702215120585	0.0299900691750329	0.200986449460662	SIRT3	sirtuin 3
1418	ENSG00000145247	825.650331743901	0.172746832276473	0.0795616842923925	2.17123146415078	0.0299136800581104	0.200986449460662	OCIAD2	OCIA domain containing 2
1419	ENSG00000145623	1468.66587740268	0.1647991781468	0.0758964594778239	2.17136845750956	0.0299033312708603	0.200986449460662	OSMR	oncostatin M receptor
1420	ENSG00000163848	496.818435358329	-0.197389238217826	0.0909348766266087	-2.17066592643364	0.0299564346485514	0.200986449460662	ZNF148	zinc finger protein 148
1421	ENSG00000205730	838.864804186962	0.165944993418018	0.0764462043362029	2.17074209058448	0.0299506735879345	0.200986449460662	ITPRIPL2	ITPRIP like 2
1422	ENSG00000135404	3709.86371207159	-0.141025480405869	0.0650404251304816	-2.16827427131587	0.030137824791773	0.201802045234839	CD63	CD63 molecule
1423	ENSG00000169021	607.310541763355	-0.171698964150646	0.0791948467755332	-2.16805728076352	0.0301543285983093	0.201802045234839	UQCRFS1	ubiquinol-cytochrome c reductase, Rieske iron-sulfur polypeptide 1
1424	ENSG00000134531	2829.00753194561	0.315604956687626	0.145625246600289	2.16724066777993	0.0302165079507698	0.201933153556836	EMP1	epithelial membrane protein 1
1425	ENSG00000138381	435.319893565796	-0.219398475624316	0.101233351932543	-2.16725487634265	0.0302154251272645	0.201933153556836	ASNSD1	asparagine synthetase domain containing 1
1426	ENSG00000033050	539.000130983682	-0.278535722490301	0.12860597824474	-2.16580695774688	0.0303259414487441	0.202023763489908	ABCF2	ATP binding cassette subfamily F member 2
1427	ENSG00000145113	621.890269804034	1.15835032004646	0.534869821003499	2.16566774672988	0.0303365853853875	0.202023763489908	MUC4	mucin 4, cell surface associated
1428	ENSG00000205420	1480.99020051165	0.121288198694749	0.055977301500068	2.16673893604182	0.0302547659196742	0.202023763489908	KRT6A	keratin 6A
1429	ENSG00000241978	2183.57791417179	0.187513561592409	0.0865687254527324	2.16606586976718	0.030306153824631	0.202023763489908	NA	NA
1430	ENSG00000265817	99.1075480860094	-1.28600029099689	0.593600269188963	-2.16644155629167	0.0302774613127496	0.202023763489908	FSBP	fibrinogen silencer binding protein
1431	ENSG00000083454	203.413748180459	-0.496378177868473	0.22935846573168	-2.16420255639996	0.0304488071890728	0.202628798999282	P2RX5	purinergic receptor P2X 5
1432	ENSG00000171307	470.513205789258	-0.179438888332002	0.0829371586871819	-2.1635523952394	0.0304987184236136	0.202818616277088	ZDHHC16	zinc finger DHHC-type palmitoyltransferase 16
1433	ENSG00000198786	26674.1465496605	-0.178894322980078	0.082712349152327	-2.16284901605948	0.0305527941928522	0.203035842558386	ND5	NADH dehydrogenase subunit 5
1434	ENSG00000132376	140.656737614163	0.38557846248897	0.178337130662917	2.16207618153153	0.0306123046146912	0.203288854804703	INPP5K	inositol polyphosphate-5-phosphatase K
1435	ENSG00000182957	367.440596467201	0.218772481174299	0.101225959178878	2.16122902612069	0.0306776522940876	0.203580249618497	SPATA13	spermatogenesis associated 13
1436	ENSG00000183751	480.157966756332	-0.227880861853226	0.10547920097892	-2.16043409258255	0.0307390806002511	0.20384524568684	TBL3	transducin beta like 3
1437	ENSG00000079156	252.9657492573	0.254078028283276	0.117652722776558	2.15955927144849	0.0308068042451118	0.204151589557229	OSBPL6	oxysterol binding protein like 6
1438	ENSG00000158717	109.715788966704	-0.386776953369209	0.179134118901035	-2.15914732348052	0.0308387392388736	0.20422050572782	RNF166	ring finger protein 166
1439	ENSG00000172809	2302.90062863446	-0.128939965648689	0.0597742904946032	-2.15711411347208	0.0309967742007748	0.205123803032761	RPL38	ribosomal protein L38
1440	ENSG00000083857	2891.4180086563	0.237718149834462	0.110281987642544	2.15554828958086	0.0311189540712841	0.205431928625522	FAT1	FAT atypical cadherin 1
1441	ENSG00000107833	393.846126447379	-0.223436430772658	0.103651394768207	-2.15565291014486	0.0311107777542833	0.205431928625522	NPM3	nucleophosmin/nucleoplasmin 3
1442	ENSG00000108448	117.852940860706	-0.34972099897249	0.162273726502939	-2.15513014034441	0.0311516517308342	0.205431928625522	TRIM16L	tripartite motif containing 16 like
1443	ENSG00000163110	1416.39075266262	0.227179542637395	0.105411654120443	2.1551653328371	0.0311488986776393	0.205431928625522	PDLIM5	PDZ and LIM domain 5
1444	ENSG00000187079	623.826346528275	0.307396921598569	0.142613293483529	2.15545770026041	0.0311260353067857	0.205431928625522	TEAD1	TEA domain transcription factor 1
1445	ENSG00000285437	221.762495824688	-0.315659485352175	0.14651738886401	-2.15441653580896	0.0312075209502748	0.205657346192812	POLR2J3	RNA polymerase II subunit J3
1446	ENSG00000120509	438.13688564703	-0.164401933694449	0.0764086333551472	-2.15161463404678	0.0314277185774538	0.206830572296802	PDZD11	PDZ domain containing 11
1447	ENSG00000136720	172.14271319712	-0.302794912186983	0.140734657724573	-2.1515305261876	0.0314343490520029	0.206830572296802	HS6ST1	heparan sulfate 6-O-sulfotransferase 1
1448	ENSG00000141736	914.246995515627	0.298851742274499	0.138933402698634	2.15104313627696	0.0314727950885043	0.206830572296802	ERBB2	erb-b2 receptor tyrosine kinase 2
1449	ENSG00000172053	1301.061551564	-0.115281573608078	0.0535923956752953	-2.15108080457057	0.0314698223203138	0.206830572296802	QARS1	glutaminyl-tRNA synthetase 1
1450	ENSG00000121741	881.076971306986	0.166898138867572	0.0776131375345883	2.15038515603358	0.0315247615193335	0.207028610448642	ZMYM2	zinc finger MYM-type containing 2
1451	ENSG00000156502	510.456279742841	-0.163628719489236	0.0761226651015398	-2.14954007812222	0.0315916126324004	0.207037500064308	SUPV3L1	Suv3 like RNA helicase
1452	ENSG00000177889	781.626694763115	-0.189973177602668	0.0883751269024867	-2.14962268526398	0.0315850725175347	0.207037500064308	UBE2N	ubiquitin conjugating enzyme E2 N
1453	ENSG00000186187	180.793117069051	-0.294470637380715	0.13696213032722	-2.15001502004377	0.0315540267146529	0.207037500064308	ZNRF1	zinc and ring finger 1
1454	ENSG00000140718	346.069843168587	0.26754420183271	0.124494549911337	2.14904348843584	0.0316309527658087	0.207109729223013	FTO	FTO alpha-ketoglutarate dependent dioxygenase
1455	ENSG00000172031	102.848224685165	-0.392872403379053	0.182829166134984	-2.14884972504328	0.031646314209021	0.207109729223013	EPHX4	epoxide hydrolase 4
1456	ENSG00000084710	140.810000859212	-0.349412296534577	0.162729125641372	-2.14720195390605	0.0317772072332261	0.207360508044651	EFR3B	EFR3 homolog B
1457	ENSG00000124226	690.683700863881	-0.227845555930997	0.106123180294206	-2.14699140469913	0.0317939659070887	0.207360508044651	RNF114	ring finger protein 114
1458	ENSG00000124702	588.853648636917	-0.180773506496315	0.0841973030086902	-2.14702252966056	0.0317914880371271	0.207360508044651	KLHDC3	kelch domain containing 3
1459	ENSG00000159063	580.191181681647	-0.153370271772475	0.0714118832224816	-2.14768557908849	0.0317387417419952	0.207360508044651	ALG8	ALG8 alpha-1,3-glucosyltransferase
1460	ENSG00000164754	2682.91877341729	0.1565162647077	0.0728635190241288	2.1480744658499	0.031707840308504	0.207360508044651	RAD21	RAD21 cohesin complex component
1461	ENSG00000124243	159.846033130604	-0.493456728262712	0.229899002425319	-2.14640656573971	0.0318405559552011	0.207521644070908	BCAS4	breast carcinoma amplified sequence 4
1462	ENSG00000112651	304.169681379997	-0.222600424310589	0.103742225902435	-2.14570703852002	0.0318963592842673	0.207742565310925	MRPL2	mitochondrial ribosomal protein L2
1463	ENSG00000132109	191.604030655719	-0.277430212058226	0.129396602256282	-2.14403011532521	0.0320304738529332	0.208329892693667	TRIM21	tripartite motif containing 21
1464	ENSG00000215301	2992.80741097918	0.195462206943119	0.0911637301370058	2.14407864453734	0.0320265858719937	0.208329892693667	DDX3X	DEAD-box helicase 3 X-linked
1465	ENSG00000080345	493.155409602261	0.236594550679828	0.110411961821044	2.14283440650481	0.0321263974850947	0.208810573921283	RIF1	replication timing regulatory factor 1
1466	ENSG00000177192	293.434691707999	-0.224431170179616	0.104760445731869	-2.14232736995069	0.03216714787282	0.208932235121885	PUS1	pseudouridine synthase 1
1467	ENSG00000071994	475.066415934464	-0.207540693679632	0.0969217383450744	-2.14132244451411	0.0322480443644979	0.209314308493179	PDCD2	programmed cell death 2
1468	ENSG00000005206	205.831741990714	-0.414882361267122	0.193841002081314	-2.14032303182731	0.0323286699140776	0.209694101775101	SPPL2B	signal peptide peptidase like 2B
1469	ENSG00000141002	625.038438726387	0.211639191877926	0.0989343422082756	2.1391883460688	0.0324204176364156	0.210145468520936	TCF25	transcription factor 25
1470	ENSG00000110107	1478.02456464315	-0.127095462178871	0.0594278016718174	-2.13865326671075	0.0324637600918951	0.210282675513279	PRPF19	pre-mRNA processing factor 19
1471	ENSG00000176018	179.11077398171	0.411192748427872	0.192369838087094	2.13751153775836	0.0325564083062329	0.210738853220482	LYSMD3	LysM domain containing 3
1472	ENSG00000065548	996.571185881765	-0.130198604330693	0.060920342516502	-2.13719422695999	0.0325821974010362	0.210761922206021	ZC3H15	zinc finger CCCH-type containing 15
1473	ENSG00000130726	1949.88723743879	-0.114497374863954	0.0536093556551483	-2.13577226334296	0.0326979809676791	0.211208185586747	TRIM28	tripartite motif containing 28
1474	ENSG00000133943	178.602447776168	-0.324617591724429	0.152019190443904	-2.13537245381012	0.0327305989025824	0.211208185586747	DGLUCY	D-glutamate cyclase
1475	ENSG00000141522	2604.31171283246	-0.245481926434953	0.114977102123161	-2.13505056138915	0.0327568803157321	0.211208185586747	ARHGDIA	Rho GDP dissociation inhibitor alpha
1476	ENSG00000173011	184.489756099367	0.337425403719846	0.158046079108285	2.13498117526003	0.0327625478222193	0.211208185586747	TADA2B	transcriptional adaptor 2B
1477	ENSG00000225614	111.369391719487	0.339839328469216	0.159149296405199	2.13534923587708	0.0327324939628369	0.211208185586747	ZNF469	zinc finger protein 469
1478	ENSG00000262664	162.90152162904	-0.295612496701465	0.138514088489729	-2.13416916592846	0.0328289357346218	0.211492389654496	OVCA2	OVCA2 serine hydrolase domain containing
1479	ENSG00000112983	525.190928750627	0.201894180691499	0.0946332707349964	2.13343762847285	0.0328888430533816	0.21173448654122	BRD8	bromodomain containing 8
1480	ENSG00000123575	894.326927257393	0.15450951751273	0.0724748420589424	2.13190554298925	0.0330146124564122	0.212399979595764	FAM199X	family with sequence similarity 199, X-linked
1481	ENSG00000140992	543.362681197914	0.179251358392484	0.0840952915160732	2.13152669026926	0.0330457760142945	0.212456334876986	PDPK1	3-phosphoinositide dependent protein kinase 1
1482	ENSG00000132329	215.803783547336	-0.634540549080568	0.297762005803673	-2.13103262576404	0.0330864544566016	0.212460746410057	RAMP1	receptor activity modifying protein 1
1483	ENSG00000137845	1291.4158532188	0.17578495987708	0.0824904229727459	2.13097416090541	0.0330912709530374	0.212460746410057	ADAM10	ADAM metallopeptidase domain 10
1484	ENSG00000168077	1289.57754694267	-0.126720933801387	0.0594748613899754	-2.13066379374103	0.0331168499069956	0.212481114795696	SCARA3	scavenger receptor class A member 3
1485	ENSG00000145337	303.768771201882	-0.267570112767546	0.125621044756353	-2.12997840677499	0.0331733961245846	0.212700010445866	PYURF	PIGY upstream reading frame
1486	ENSG00000148180	1790.64993513161	-0.106676687151793	0.0500937038781468	-2.12954281462765	0.0332093765448697	0.212786836334459	GSN	gelsolin
1487	ENSG00000168393	247.362054915267	-0.2607315261686	0.122457805943209	-2.12915399031007	0.0332415220932145	0.212848989878429	DTYMK	deoxythymidylate kinase
1488	ENSG00000163468	4110.36955183756	-0.102283680916409	0.0480750810155981	-2.12758208110399	0.0333717492098842	0.21353866245434	CCT3	chaperonin containing TCP1 subunit 3
1489	ENSG00000100258	400.05390092932	-0.173654698631683	0.0816503535621227	-2.12680889984831	0.0334359645363582	0.213805294469511	LMF2	lipase maturation factor 2
1490	ENSG00000166136	922.274440677798	-0.136346196738497	0.0641561147279157	-2.12522527769547	0.0335678197808675	0.214503797157659	NDUFB8	NADH:ubiquinone oxidoreductase subunit B8
1491	ENSG00000214160	646.425659394346	-0.249607399190007	0.117481339651489	-2.12465571068965	0.0336153515863553	0.214662881544382	ALG3	ALG3 alpha-1,3- mannosyltransferase
1492	ENSG00000183684	676.584821909395	-0.176529170253593	0.0831202026974994	-2.12378175852191	0.0336883970318941	0.214984568676616	ALYREF	Aly/REF export factor
1493	ENSG00000104325	611.40699401615	-0.179469561718282	0.0845589998120494	-2.12241821825224	0.0338026336477027	0.215308962868211	DECR1	2,4-dienoyl-CoA reductase 1
1494	ENSG00000130477	367.762033347004	0.204037980410759	0.096119186929349	2.12276015776885	0.0337739550791554	0.215308962868211	UNC13A	unc-13 homolog A
1495	ENSG00000149218	557.098723754616	-0.256803018166253	0.120998683975779	-2.12236207641447	0.0338073442698267	0.215308962868211	ENDOD1	endonuclease domain containing 1
1496	ENSG00000103005	303.053409933032	-0.205038155193472	0.0966718072525507	-2.12097157403729	0.033924194642939	0.215908146173819	USB1	U6 snRNA biogenesis phosphodiesterase 1
1497	ENSG00000109861	1856.95807723346	-0.184180012518123	0.0869705003310788	-2.11772971084433	0.0341979651271794	0.216922610903707	CTSC	cathepsin C
1498	ENSG00000127993	181.610065504826	0.291688327247332	0.137708131225567	2.11816342761593	0.0341612293343707	0.216922610903707	RBM48	RNA binding motif protein 48
1499	ENSG00000133398	337.995207382337	-0.22508441999023	0.106268148335145	-2.1180798152271	0.0341683086748282	0.216922610903707	MED10	mediator complex subunit 10
1500	ENSG00000181885	905.770326385961	0.753142115053722	0.355504857601098	2.11851427329525	0.0341315374014734	0.216922610903707	CLDN7	claudin 7
1501	ENSG00000269713	860.254950712777	0.234270600993766	0.110614630671898	2.11789886718198	0.0341836335781601	0.216922610903707	NBPF9	NBPF member 9
1502	ENSG00000050344	114.80936098984	0.463174225954679	0.218903622963427	2.1158819561066	0.0343548484245251	0.217214911297566	NFE2L3	nuclear factor, erythroid 2 like 3
1503	ENSG00000100243	3148.76018569323	-0.118750418207985	0.0560970154903407	-2.11687586532001	0.0342703844749076	0.217214911297566	CYB5R3	cytochrome b5 reductase 3
1504	ENSG00000137720	168.152345422326	-0.266172891438054	0.125816218460858	-2.1155689997221	0.034381480740024	0.217214911297566	C11orf1	chromosome 11 open reading frame 1
1505	ENSG00000176731	362.508297219036	0.253647842510572	0.119881957184276	2.11581332560895	0.0343606873105915	0.217214911297566	RBIS	ribosomal biogenesis factor
1506	ENSG00000215712	99.0366065275551	-0.436462768154591	0.206304104318449	-2.11562813835672	0.0343764467424129	0.217214911297566	TMEM242	transmembrane protein 242
1507	ENSG00000277161	209.584622072438	-0.332419536094772	0.157059144777334	-2.1165245523656	0.0343002192962394	0.217214911297566	PIGW	phosphatidylinositol glycan anchor biosynthesis class W
1508	ENSG00000204271	189.007954727364	0.286144389082853	0.135294329005842	2.11497696308097	0.0344319107952873	0.217388688463189	SPIN3	spindlin family member 3
1509	ENSG00000149357	790.110783225769	-0.191078985339736	0.0903659455009493	-2.1145021421563	0.0344724019976352	0.217499526376297	LAMTOR1	late endosomal/lysosomal adaptor, MAPK and MTOR activator 1
1510	ENSG00000005007	783.755318344071	-0.162938084678376	0.0770741506690498	-2.11404320727476	0.0345115771444536	0.21760191892344	UPF1	UPF1 RNA helicase and ATPase
1511	ENSG00000125445	551.827131975337	-0.180954440599852	0.0856148857101646	-2.11358619589173	0.0345506258872074	0.217703378929161	MRPS7	mitochondrial ribosomal protein S7
1512	ENSG00000114742	341.836993588784	0.249752495924358	0.11826844220755	2.11174250089526	0.0347085415010297	0.218553186623018	WDR48	WD repeat domain 48
1513	ENSG00000110955	8845.79884558055	-0.0992181531958403	0.046991133534111	-2.11142285222419	0.0347359825615786	0.21858083784436	ATP5F1B	ATP synthase F1 subunit beta
1514	ENSG00000120963	654.252226934091	-0.227464875325958	0.107755772642867	-2.11092983463485	0.0347783432493705	0.21870227389508	ZNF706	zinc finger protein 706
1515	ENSG00000129484	331.969186461639	-0.234040629474794	0.110892982696486	-2.11050892296192	0.0348145434091818	0.21878483442629	PARP2	poly(ADP-ribose) polymerase 2
1516	ENSG00000180448	397.262137175309	-0.284682593565158	0.134919885304033	-2.11001212255439	0.0348573117144368	0.218908534429142	ARHGAP45	Rho GTPase activating protein 45
1517	ENSG00000109919	1031.09064884694	-0.155195976090789	0.0735951386505058	-2.10878026642215	0.0349635527118827	0.219328726940852	MTCH2	mitochondrial carrier 2
1518	ENSG00000174915	247.78051735974	-0.269678309989971	0.1278884140212	-2.10870008869815	0.0349704771838625	0.219328726940852	PTDSS2	phosphatidylserine synthase 2
1519	ENSG00000131238	1046.27846612293	-0.158334997380071	0.0751073512802774	-2.10811584593383	0.0350209701078208	0.21950023762886	PPT1	palmitoyl-protein thioesterase 1
1520	ENSG00000104960	410.051703958953	-0.192970903964055	0.0915578925715929	-2.10763811337361	0.0350623041769334	0.219614154894227	PTOV1	PTOV1 extended AT-hook containing adaptor protein
1521	ENSG00000157483	541.918630069739	0.349572079625767	0.165938278207794	2.10663918778293	0.0351488671737761	0.220011027992686	MYO1E	myosin IE
1522	ENSG00000068438	711.205243054572	0.146876597047179	0.0697594404260747	2.10547269516628	0.0352501816990616	0.220064169224622	FTSJ1	FtsJ RNA 2'-O-methyltransferase 1
1523	ENSG00000127870	597.65977117826	0.181260877414189	0.0860775464759999	2.10578582725669	0.0352229604881009	0.220064169224622	RNF6	ring finger protein 6
1524	ENSG00000205336	229.710576618073	0.547039971910712	0.259732834453891	2.10616410151187	0.0351901002661214	0.220064169224622	ADGRG1	adhesion G protein-coupled receptor G1
1525	ENSG00000257093	280.643474464939	0.244641070667559	0.116188336016855	2.1055561948324	0.0352429211479067	0.220064169224622	DENND11	DENN domain containing 11
1526	ENSG00000177954	5774.63199127627	-0.106080452089326	0.0503936001660081	-2.10503817428945	0.0352879852274972	0.220155239416023	RPS27	ribosomal protein S27
1527	ENSG00000119688	139.229833849164	0.392311265939347	0.18644825959129	2.10412940726465	0.0353671602646865	0.220214563880514	ABCD4	ATP binding cassette subfamily D member 4
1528	ENSG00000166902	476.692184718238	-0.196316348101128	0.0932888307993249	-2.1043928455211	0.0353441929929883	0.220214563880514	MRPL16	mitochondrial ribosomal protein L16
1529	ENSG00000167747	630.315507616824	-0.253234462735509	0.120321962953995	-2.10464038749378	0.0353226232031796	0.220214563880514	C19orf48	chromosome 19 open reading frame 48
1530	ENSG00000242110	249.830712273389	0.300917705008792	0.143122345435815	2.10252077753813	0.0355076815238937	0.220944451372103	AMACR	alpha-methylacyl-CoA racemase
1531	ENSG00000010818	439.005196018766	0.195966983224568	0.0932183644065094	2.10223580377349	0.0355326249060451	0.220954676710837	HIVEP2	HIVEP zinc finger 2
1532	ENSG00000134248	684.532477195658	-0.185177918337408	0.088160363318464	-2.10046682394542	0.0356877960576546	0.221440740205932	LAMTOR5	late endosomal/lysosomal adaptor, MAPK and MTOR activator 5
1533	ENSG00000157181	329.249652189241	0.236318610048573	0.112517656033742	2.10028024381975	0.0357041961167215	0.221440740205932	ODR4	odr-4 GPCR localization factor homolog
1534	ENSG00000171634	818.689455866089	0.250755380616416	0.119388565322891	2.10032995989389	0.0356998255346759	0.221440740205932	BPTF	bromodomain PHD finger transcription factor
1535	ENSG00000204822	184.802237345685	-0.32297805716571	0.153755453643083	-2.10059578059226	0.0356764647549053	0.221440740205932	MRPL53	mitochondrial ribosomal protein L53
1536	ENSG00000152242	201.682264007568	0.298312925688233	0.142057288852172	2.09994804278339	0.0357334119054329	0.221477088300144	C18orf25	chromosome 18 open reading frame 25
1537	ENSG00000104413	1048.96031132265	1.3822166320178	0.658743044560941	2.09826372123452	0.0358818554059782	0.222251884268381	ESRP1	epithelial splicing regulatory protein 1
1538	ENSG00000183011	324.260564756742	-0.2237622633226	0.106693529359743	-2.09724305368258	0.0359720650475652	0.222665204207611	NAA38	N-alpha-acetyltransferase 38, NatC auxiliary subunit
1539	ENSG00000090989	496.605494256853	0.200861195962992	0.0958733814922829	2.09506739865183	0.0361650015269489	0.223567607222983	EXOC1	exocyst complex component 1
1540	ENSG00000147471	402.354014752787	-0.385389105696532	0.183934573220536	-2.09525103926196	0.036148682312445	0.223567607222983	PLPBP	pyridoxal phosphate binding protein
1541	ENSG00000085433	270.48329268244	0.251238146096626	0.119961187811778	2.09432859643592	0.0362307186240581	0.223815483471101	WDR47	WD repeat domain 47
1542	ENSG00000111328	538.738120973247	0.208675438488089	0.099649880043498	2.09408619856843	0.0362523022895298	0.223815483471101	CDK2AP1	cyclin dependent kinase 2 associated protein 1
1543	ENSG00000155975	296.949327938835	-0.273396136885511	0.130613557710173	-2.0931681341394	0.0363341482526888	0.22417483921942	VPS37A	VPS37A subunit of ESCRT-I
1544	ENSG00000137965	1057.15424337472	-0.188604282224644	0.0901571300323762	-2.09195082138168	0.03644291518124	0.224553713231773	IFI44	interferon induced protein 44
1545	ENSG00000241343	4529.13811018221	-0.121709013487024	0.0581783978727455	-2.09199665059942	0.0364388153188029	0.224553713231773	RPL36A	ribosomal protein L36a
1546	ENSG00000066739	261.511324706837	0.249180386307938	0.119160077494932	2.09113984772741	0.0365155295896203	0.22470912855183	ATG2B	autophagy related 2B
1547	ENSG00000109689	249.402062231031	0.268582930838694	0.128434258759769	2.09120941275542	0.0365092959214503	0.22470912855183	STIM2	stromal interaction molecule 2
1548	ENSG00000107263	876.343504061301	0.21663637075294	0.103664077215538	2.08979211094032	0.0366364783402836	0.224724271734094	RAPGEF1	Rap guanine nucleotide exchange factor 1
1549	ENSG00000123472	401.273994609023	-0.277823974599179	0.132918123895863	-2.09018880537951	0.0366008427480026	0.224724271734094	ATPAF1	ATP synthase mitochondrial F1 complex assembly factor 1
1550	ENSG00000132256	322.627813092519	-0.205507075867841	0.0983308898662817	-2.08995439934802	0.0366218961843255	0.224724271734094	TRIM5	tripartite motif containing 5
1551	ENSG00000170542	238.387494290609	-0.292693384814181	0.140040649544444	-2.09006017728654	0.0366123943449973	0.224724271734094	SERPINB9	serpin family B member 9
1552	ENSG00000175265	300.078316523861	0.405419719260065	0.193961763323163	2.09020433880357	0.0365994479607655	0.224724271734094	GOLGA8A	golgin A8 family member A
1553	ENSG00000112079	314.43286498378	-0.231367147750401	0.110740365093108	-2.08927564538796	0.0366829174210556	0.22486367543883	STK38	serine/threonine kinase 38
1554	ENSG00000138069	1037.80586141771	-0.146681016806412	0.070290361984911	-2.08678704539749	0.0369073886725327	0.226029513089477	RAB1A	RAB1A, member RAS oncogene family
1555	ENSG00000151612	210.972627910728	0.316788307220564	0.151817492838173	2.08663903808659	0.0369207756802277	0.226029513089477	ZNF827	zinc finger protein 827
1556	ENSG00000106009	399.278922197446	-0.252737316172518	0.121152692855703	-2.08610564251788	0.0369690547061289	0.226139324224574	BRAT1	BRCA1 associated ATM activator 1
1557	ENSG00000211460	652.213918834017	0.199580987073922	0.0956803488339988	2.08591408273591	0.0369864063980084	0.226139324224574	TSN	translin
1558	ENSG00000087245	567.997913551506	-0.17317329792942	0.083058632563308	-2.08495243161421	0.0370736186274411	0.22614490198165	MMP2	matrix metallopeptidase 2
1559	ENSG00000116288	1314.35399962737	-0.120991635619186	0.0580214075018236	-2.08529301215905	0.0370427113421136	0.22614490198165	PARK7	Parkinsonism associated deglycase
1560	ENSG00000147889	1359.06142169924	-0.266436320558038	0.127807997079181	-2.08466079311901	0.0371001019277904	0.22614490198165	CDKN2A	cyclin dependent kinase inhibitor 2A
1561	ENSG00000153815	861.335425955332	0.134637739851697	0.0645871638950095	2.08458975022589	0.0371065556768372	0.22614490198165	CMIP	c-Maf inducing protein
1562	ENSG00000198763	51488.4024318787	-0.249205112233914	0.11950210638914	-2.08536167071747	0.037036483316421	0.22614490198165	ND2	NADH dehydrogenase subunit 2
1563	ENSG00000131069	532.595551486157	0.201405652725742	0.0966945492630217	2.08290595758291	0.0372597964762301	0.226932980079698	ACSS2	acyl-CoA synthetase short chain family member 2
1564	ENSG00000144747	303.992196484657	0.21020268064737	0.100945165222026	2.08234520380481	0.0373109497220545	0.227098675362158	TMF1	TATA element modulatory factor 1
1565	ENSG00000111907	481.89471509565	0.230666749462154	0.110869487685487	2.08052507752634	0.0374773979214678	0.227965467921282	TPD52L1	TPD52 like 1
1566	ENSG00000111358	669.937115408923	0.221865342005782	0.106681229983898	2.07970363708095	0.0375527242943563	0.228277233643193	GTF2H3	general transcription factor IIH subunit 3
1567	ENSG00000111540	893.492285812796	0.148007017168408	0.0712036954082696	2.0786423558463	0.0376502348658625	0.228723367862251	RAB5B	RAB5B, member RAS oncogene family
1568	ENSG00000172183	346.001989194457	-0.527874163683924	0.253985686596166	-2.07836185872646	0.0376760429197705	0.228733620363754	ISG20	interferon stimulated exonuclease gene 20
1569	ENSG00000104164	1013.2013686632	0.172303861105526	0.0829416483119955	2.07741062074608	0.0377636767780478	0.229003004076842	BLOC1S6	biogenesis of lysosomal organelles complex 1 subunit 6
1570	ENSG00000110801	347.805008308527	-0.223299312033943	0.107492076450426	-2.07735601923111	0.0377687122615397	0.229003004076842	PSMD9	proteasome 26S subunit, non-ATPase 9
1571	ENSG00000118898	1175.88229038551	0.126967395008913	0.061130319574281	2.07699544012086	0.0378019800806917	0.229058260131118	PPL	periplakin
1572	ENSG00000178971	174.981111075148	-0.621037196385443	0.299047457933218	-2.07671785835455	0.0378276073612379	0.229067177909718	CTC1	CST telomere replication complex component 1
1573	ENSG00000070961	1172.57232365872	0.248603505396317	0.119795949159304	2.07522463940518	0.0379657200696101	0.22975681137212	ATP2B1	ATPase plasma membrane Ca2+ transporting 1
1574	ENSG00000099385	225.195644445694	-0.224412169712712	0.108236190167621	-2.07335614238799	0.0381391473654598	0.22992595961008	BCL7C	BAF chromatin remodeling complex subunit BCL7C
1575	ENSG00000109089	180.321947392399	-0.257128972502547	0.123967684741892	-2.07416128677328	0.0380643342840166	0.22992595961008	CDR2L	cerebellar degeneration related protein 2 like
1576	ENSG00000117748	385.467040743615	-0.201816625858555	0.0973054261319416	-2.07405315285194	0.0380743747019542	0.22992595961008	RPA2	replication protein A2
1577	ENSG00000149100	1674.48664846018	-0.135866864939586	0.0654979803703019	-2.0743672426454	0.0380452171602415	0.22992595961008	EIF3M	eukaryotic translation initiation factor 3 subunit M
1578	ENSG00000151461	557.925760528525	-0.167786719202493	0.0809070428932975	-2.07382093328729	0.0380959442940374	0.22992595961008	UPF2	UPF2 regulator of nonsense mediated mRNA decay
1579	ENSG00000196369	376.27988794882	0.410736396083709	0.198098020215018	2.07339980297578	0.0381350872705398	0.22992595961008	SRGAP2B	SLIT-ROBO Rho GTPase activating protein 2B
1580	ENSG00000129667	170.288130620668	-0.478260580627091	0.230889883889915	-2.07137953629497	0.038323341726747	0.230889612194881	RHBDF2	rhomboid 5 homolog 2
1581	ENSG00000126777	4998.14952806803	-0.0824985918209137	0.0398519660475446	-2.07012601893945	0.0384405449164618	0.231448690439877	KTN1	kinectin 1
1582	ENSG00000124782	438.909860639602	0.326901926230196	0.158044105575401	2.06842213469476	0.0386003455847619	0.231968996945689	RREB1	ras responsive element binding protein 1
1583	ENSG00000131381	361.051102033895	0.212173468322452	0.102569935420588	2.06857367563345	0.0385861103150236	0.231968996945689	RBSN	rabenosyn, RAB effector
1584	ENSG00000184916	286.297608194038	-0.215423183071811	0.104145182558329	-2.06848917808713	0.0385940471931335	0.231968996945689	JAG2	jagged canonical Notch ligand 2
1585	ENSG00000163659	566.712903415657	0.220876252002432	0.106846154622679	2.06723632481153	0.0387118909357442	0.23234484920485	TIPARP	TCDD inducible poly(ADP-ribose) polymerase
1586	ENSG00000269335	374.771269919446	-0.218626371069617	0.105756474878949	-2.06726227703656	0.0387094467643672	0.23234484920485	IKBKG	inhibitor of nuclear factor kappa B kinase regulatory subunit gamma
1587	ENSG00000075213	409.310218101794	0.37995347423057	0.183878560160874	2.06632830873894	0.0387974901639489	0.23241730841739	SEMA3A	semaphorin 3A
1588	ENSG00000134602	486.822785952474	-0.281101377640958	0.136035278239709	-2.06638587635794	0.0387920584590069	0.23241730841739	STK26	serine/threonine kinase 26
1589	ENSG00000158161	209.899992107534	0.305466443351963	0.147823788884859	2.06642277035595	0.0387885777217878	0.23241730841739	EYA3	EYA transcriptional coactivator and phosphatase 3
1590	ENSG00000065361	606.867481548905	0.831483375977497	0.402465669759744	2.06597341948162	0.0388309894711312	0.23246587599548	ERBB3	erb-b2 receptor tyrosine kinase 3
1591	ENSG00000187778	459.162109311058	0.199114516006875	0.0963897380598836	2.06572317774297	0.0388546254827412	0.23246587599548	MCRS1	microspherule protein 1
1592	ENSG00000102921	342.721919028078	-0.454092492256654	0.220016179638698	-2.06390499554327	0.0390267250141178	0.233160382946935	N4BP1	NEDD4 binding protein 1
1593	ENSG00000137166	237.180933970458	-0.28621086950906	0.138687009775208	-2.06371793560887	0.0390444677970824	0.233160382946935	FOXP4	forkhead box P4
1594	ENSG00000145362	165.47817113491	0.515291761617314	0.249677508049502	2.06382931984066	0.0390339020894539	0.233160382946935	ANK2	ankyrin 2
1595	ENSG00000137171	115.763387460783	0.362873662459836	0.175878223455039	2.06320973302645	0.0390927058088928	0.233299919095669	KLC4	kinesin light chain 4
1596	ENSG00000183605	294.308154801517	-0.234089727884074	0.113487334434554	-2.06269474078687	0.039141639911548	0.233299919095669	SFXN4	sideroflexin 4
1597	ENSG00000273213	110.903627572286	0.369308698136771	0.179034058790658	2.06278459322982	0.0391330984683729	0.233299919095669	H3-2	H3.2 histone (putative)
1598	ENSG00000136238	3792.35055529485	-0.130017469376551	0.0630609071870646	-2.06177606977435	0.0392290603760097	0.233674107754836	RAC1	Rac family small GTPase 1
1599	ENSG00000278259	817.070684835538	-0.181926045843027	0.0882515077433535	-2.06144971904719	0.0392601556999358	0.233712527622405	MYO19	myosin XIX
1600	ENSG00000125124	319.827646264465	0.288635248541688	0.14006822885672	2.06067607834852	0.0393339532950368	0.234004942971665	BBS2	Bardet-Biedl syndrome 2
1601	ENSG00000013523	171.150781691963	0.41394552233092	0.200942919822532	2.06001546457325	0.0393970624422478	0.234233443974819	ANGEL1	angel homolog 1
1602	ENSG00000241837	1198.76123207183	-0.103710070295807	0.0503508861757559	-2.05974667325206	0.0394227649603818	0.234239398570991	ATP5PO	ATP synthase peripheral stalk subunit OSCP
1603	ENSG00000148229	902.079088055272	-0.1437295752357	0.0697979514381019	-2.05922340519065	0.0394728420319217	0.234390082021736	POLE3	DNA polymerase epsilon 3, accessory subunit
1604	ENSG00000122873	278.32193142326	-0.213001878058674	0.10349248213848	-2.05813865565291	0.039576825238629	0.234819148107808	CISD1	CDGSH iron sulfur domain 1
1605	ENSG00000152443	127.564224512226	0.399885572373268	0.194353138414944	2.05752053007507	0.0396361821769533	0.234819148107808	ZNF776	zinc finger protein 776
1606	ENSG00000158092	406.316994946892	-0.265763321193837	0.129171993655493	-2.0574376354571	0.0396441480671308	0.234819148107808	NCK1	NCK adaptor protein 1
1607	ENSG00000169490	320.475714866073	-0.206592229691116	0.100397275880492	-2.05774736295667	0.0396143912548164	0.234819148107808	TM2D2	TM2 domain containing 2
1608	ENSG00000170667	142.03564050802	0.577460037123445	0.280868627953203	2.05597912921645	0.0397845279668258	0.235503544762428	RASA4B	RAS p21 protein activator 4B
1609	ENSG00000170759	2831.15192684334	0.101980664241295	0.0496098022361422	2.05565552863661	0.039815731339687	0.235541222890987	KIF5B	kinesin family member 5B
1610	ENSG00000128050	2179.10882961933	-0.122170348190631	0.059440359414894	-2.05534336254398	0.0398458518115645	0.235572451826101	PAICS	phosphoribosylaminoimidazole carboxylase and phosphoribosylaminoimidazolesuccinocarboxamide synthase
1611	ENSG00000155329	103.301125272459	-0.400672363636873	0.194983464365152	-2.05490432197122	0.0398882469416594	0.235611969596216	ZCCHC10	zinc finger CCHC-type containing 10
1612	ENSG00000174547	460.438506697627	-0.19931315367623	0.0970007153206388	-2.0547596274666	0.0399022274777521	0.235611969596216	MRPL11	mitochondrial ribosomal protein L11
1613	ENSG00000113838	134.47044182072	0.3667199000711	0.178613512152885	2.05314757909919	0.0400582666720002	0.236386149875904	TBCCD1	TBCC domain containing 1
1614	ENSG00000072364	1118.47564000837	0.210235158983003	0.102592887691221	2.04921767691887	0.0404408342983773	0.238495293315617	AFF4	AF4/FMR2 family member 4
1615	ENSG00000049656	1622.68959395162	0.135792609030809	0.0663194246448554	2.04755408778026	0.0406037119529251	0.239158385372416	CLPTM1L	CLPTM1 like
1616	ENSG00000198799	220.169957994391	0.255779337244527	0.124909531094908	2.0477167354842	0.0405877630539417	0.239158385372416	LRIG2	leucine rich repeats and immunoglobulin like domains 2
1617	ENSG00000198121	124.606230725937	0.348129570275802	0.170117451804139	2.04640715331554	0.0407163288729433	0.239672840907586	LPAR1	lysophosphatidic acid receptor 1
1618	ENSG00000072062	381.851401114778	0.193153401554202	0.0944177792409047	2.04573125005806	0.0407828193725585	0.239915307760529	PRKACA	protein kinase cAMP-activated catalytic subunit alpha
1619	ENSG00000233927	2479.56719559008	-0.131128494806404	0.0641159360049269	-2.04517789144227	0.0408373233004403	0.240087003631789	RPS28	ribosomal protein S28
1620	ENSG00000164023	437.585060294408	0.27847737104421	0.136186345547469	2.04482593261998	0.0408720221468011	0.240142122687804	SGMS2	sphingomyelin synthase 2
1621	ENSG00000198805	720.65897538211	-0.158472874339147	0.0775461217058604	-2.04359509996192	0.0409935637609787	0.240707099161214	PNP	purine nucleoside phosphorylase
1622	ENSG00000089723	114.266103185066	-0.33359412254057	0.163319871847352	-2.04258133910591	0.0410938999423073	0.24084054829653	OTUB2	OTU deubiquitinase, ubiquitin aldehyde binding 2
1623	ENSG00000135040	334.584922468806	0.202230822280198	0.0989987452936453	2.04276146814135	0.0410760566282106	0.24084054829653	NAA35	N-alpha-acetyltransferase 35, NatC auxiliary subunit
1624	ENSG00000168036	2949.17426434787	-0.151656144342141	0.07425609395643	-2.04233937259244	0.0411178791196965	0.24084054829653	CTNNB1	catenin beta 1
1625	ENSG00000213064	688.344699482879	0.279787009012804	0.136971644804025	2.04266371637075	0.041085738958392	0.24084054829653	SFT2D2	SFT2 domain containing 2
1626	ENSG00000160211	2562.86238044411	-0.108045345000012	0.0529274307789798	-2.04138654398699	0.0412124208792695	0.240947834277505	G6PD	glucose-6-phosphate dehydrogenase
1627	ENSG00000173039	801.171289604073	-0.179884196186061	0.0881121367212558	-2.04153710124097	0.0411974700181108	0.240947834277505	RELA	RELA proto-oncogene, NF-kB subunit
1628	ENSG00000198752	1553.73288138518	0.124175109900321	0.060816521062263	2.04179896731009	0.0411714767480212	0.240947834277505	CDC42BPB	CDC42 binding protein kinase beta
1629	ENSG00000050405	1951.0909986519	0.159074085006666	0.0779578691475898	2.04051350743703	0.0412992070830309	0.241306457651499	LIMA1	LIM domain and actin binding 1
1630	ENSG00000127418	545.776247211819	-0.212900307047386	0.104365793564869	-2.03994335476457	0.0413559679335148	0.241340703946782	FGFRL1	fibroblast growth factor receptor like 1
1631	ENSG00000145592	10990.8507115976	-0.12181460407945	0.0597141296956873	-2.0399628145003	0.0413540295549155	0.241340703946782	RPL37	ribosomal protein L37
1632	ENSG00000183386	173.419132996827	-0.263127937659337	0.12905616655794	-2.03886373411848	0.0414636292560085	0.241820169886057	FHL3	four and a half LIM domains 3
1633	ENSG00000127483	1769.21109196934	0.118100138354509	0.0579630181152459	2.03750843545956	0.0415991174831745	0.242461236074335	HP1BP3	heterochromatin protein 1 binding protein 3
1634	ENSG00000235106	199.560682572127	-0.292665265295254	0.143660323803673	-2.03720315774321	0.0416296875476909	0.242490372859185	BRD3OS	BRD3 opposite strand
1635	ENSG00000071859	739.947434026524	-0.187540580143901	0.0920821660073429	-2.03666560285893	0.0416835637419559	0.24262335133375	FAM50A	family with sequence similarity 50 member A
1636	ENSG00000145687	126.263829269204	0.371572666592048	0.182471709841188	2.03633027232244	0.0417172019800586	0.24262335133375	SSBP2	single stranded DNA binding protein 2
1637	ENSG00000146263	199.221546329429	0.395372733748034	0.194170902136081	2.03621000571417	0.041729271963023	0.24262335133375	MMS22L	MMS22 like, DNA repair protein
1638	ENSG00000068903	334.912657364525	-0.244223899959279	0.119967738533967	-2.03574646770666	0.0417758203973099	0.242745162271869	SIRT2	sirtuin 2
1639	ENSG00000151500	265.339711014349	-0.201206992053848	0.0989033736920228	-2.03437946091091	0.0419133510836526	0.243332864750437	THYN1	thymocyte nuclear protein 1
1640	ENSG00000182973	319.892707640364	-0.290054561353962	0.142586816172023	-2.03423127846566	0.041928282294866	0.243332864750437	CNOT10	CCR4-NOT transcription complex subunit 10
1641	ENSG00000148120	428.532134747079	-0.194286529814613	0.0956163190292994	-2.03193902240765	0.0421598294411993	0.244396113095884	AOPEP	aminopeptidase O (putative)
1642	ENSG00000156030	450.092155463639	0.173334904068376	0.0853064984428445	2.03190738375589	0.0421630329036029	0.244396113095884	MIDEAS	mitotic deacetylase associated SANT domain protein
1643	ENSG00000119487	741.708024603443	0.227225671330072	0.111893887910675	2.03072460500672	0.042282938929246	0.244941423253537	MAPKAP1	MAPK associated protein 1
1644	ENSG00000101213	349.312379063657	0.416121474372285	0.205179904967596	2.02808103667853	0.0425519779893076	0.245852740770447	PTK6	protein tyrosine kinase 6
1645	ENSG00000129968	236.397960437872	-0.280638460163854	0.138384675421796	-2.02795908801656	0.0425644237009263	0.245852740770447	ABHD17A	abhydrolase domain containing 17A, depalmitoylase
1646	ENSG00000153187	5288.16556401575	-0.100349321568113	0.0494629768818493	-2.02877642823266	0.0424810672266221	0.245852740770447	HNRNPU	heterogeneous nuclear ribonucleoprotein U
1647	ENSG00000166197	2745.63721040703	-0.131791852092217	0.0649768954498131	-2.02828791957306	0.0425308711859927	0.245852740770447	NOLC1	nucleolar and coiled-body phosphoprotein 1
1648	ENSG00000172936	429.422398047437	-0.204806508090939	0.100994103267892	-2.02790560502012	0.0425698829848227	0.245852740770447	MYD88	MYD88 innate immune signal transduction adaptor
1649	ENSG00000092199	5853.21051109731	-0.115394789149443	0.0569379729859505	-2.02667539952497	0.0426956199260883	0.246426077978204	HNRNPC	heterogeneous nuclear ribonucleoprotein C
1650	ENSG00000121775	144.015025787784	-0.269749949794565	0.133116099395299	-2.02642618751561	0.0427211296210237	0.246426077978204	TMEM39B	transmembrane protein 39B
1651	ENSG00000151208	2475.24395633835	-0.141386476797164	0.069824255408081	-2.02489057664625	0.0428786014459917	0.247123676690341	DLG5	discs large MAGUK scaffold protein 5
1652	ENSG00000171159	375.610809564233	-0.214068200274954	0.105752809094417	-2.02423181103238	0.0429463059354299	0.247123676690341	C9orf16	chromosome 9 open reading frame 16
1653	ENSG00000174444	14545.6247306161	-0.100232453918989	0.049508728783398	-2.02454105330614	0.0429145123843345	0.247123676690341	RPL4	ribosomal protein L4
1654	ENSG00000185989	575.952321620895	0.19276487230553	0.0952211615154307	2.02439110422206	0.0429299263351309	0.247123676690341	RASA3	RAS p21 protein activator 3
1655	ENSG00000096872	138.3084690117	0.28277343661875	0.139761460602163	2.02325759476482	0.0430465964157225	0.247550560224558	IFT74	intraflagellar transport 74
1656	ENSG00000032219	253.749527748656	0.262707975631926	0.129922130150088	2.02204178247725	0.0431720355478735	0.247671151300959	ARID4A	AT-rich interaction domain 4A
1657	ENSG00000101782	1049.19029805563	0.227085735758012	0.112296509441376	2.02219763452721	0.0431559385666584	0.247671151300959	RIOK3	RIO kinase 3
1658	ENSG00000132906	99.488063033682	0.46309733612734	0.228943623257863	2.02275708551073	0.0430981981570613	0.247671151300959	CASP9	caspase 9
1659	ENSG00000184470	436.658825339574	-0.194212025772114	0.0960381332483099	-2.0222386587833	0.043151702271792	0.247671151300959	TXNRD2	thioredoxin reductase 2
1660	ENSG00000111640	31003.5731853424	-0.145722531153471	0.0720862067643795	-2.02150366476876	0.0432276533613865	0.247840288286595	GAPDH	glyceraldehyde-3-phosphate dehydrogenase
1661	ENSG00000104131	908.560116829214	-0.19056122044351	0.0942887289607115	-2.02103923283252	0.0432757039582227	0.247965861411375	EIF3J	eukaryotic translation initiation factor 3 subunit J
1662	ENSG00000170325	146.545915303776	0.364619651199354	0.180468478091021	2.02040630616641	0.0433412598446889	0.248191526030909	PRDM10	PR/SET domain 10
1663	ENSG00000005075	323.613384492808	-0.196678518675904	0.0974385531642942	-2.01848767545099	0.0435404964493664	0.248330976064625	POLR2J	RNA polymerase II subunit J
1664	ENSG00000033178	708.743300240587	0.369117319992933	0.18290778376973	2.01805145951377	0.0435859022578846	0.248330976064625	UBA6	ubiquitin like modifier activating enzyme 6
1665	ENSG00000101160	1644.25962009023	-0.122906622444171	0.0609232442583833	-2.01740114040724	0.0436536683644132	0.248330976064625	CTSZ	cathepsin Z
1666	ENSG00000106397	1614.81744114373	-0.198924317397856	0.0985253351818139	-2.01901690596404	0.0434854623838215	0.248330976064625	PLOD3	procollagen-lysine,2-oxoglutarate 5-dioxygenase 3
1667	ENSG00000126254	568.440266417425	-0.182160487689297	0.0902200539956982	-2.01906870614357	0.0434800789020385	0.248330976064625	RBM42	RNA binding motif protein 42
1668	ENSG00000142765	159.423984033465	0.326869786252681	0.1619843031962	2.01791025304944	0.0436006090345791	0.248330976064625	SYTL1	synaptotagmin like 1
1669	ENSG00000153201	1098.15664691814	0.132007298772956	0.0654076974353517	2.01822268553988	0.0435680745387074	0.248330976064625	RANBP2	RAN binding protein 2
1670	ENSG00000166477	418.121493294992	0.164584079178446	0.081489543107523	2.01969569225934	0.0434149622140009	0.248330976064625	LEO1	LEO1 homolog, Paf1/RNA polymerase II complex component
1671	ENSG00000171853	250.668836417001	-0.360239962444945	0.178525188898277	-2.01786630036958	0.043605187599882	0.248330976064625	TRAPPC12	trafficking protein particle complex 12
1672	ENSG00000174996	453.919265771142	-0.178862570627024	0.0885947730405233	-2.01888400961546	0.0434992765923294	0.248330976064625	KLC2	kinesin light chain 2
1673	ENSG00000213977	850.651072743978	-0.154414975648735	0.0765383671926277	-2.01748458077387	0.0436449685385911	0.248330976064625	TAX1BP3	Tax1 binding protein 3
1674	ENSG00000099864	153.247757468065	-0.260744665066457	0.12937963709682	-2.01534546639152	0.0438684641192619	0.248926843823008	PALM	paralemmin
1675	ENSG00000167766	112.932512222193	0.458902757419147	0.227727138382646	2.01514303775275	0.0438896639114277	0.248926843823008	ZNF83	zinc finger protein 83
1676	ENSG00000169692	705.575723351407	-0.152049422854739	0.0754436660444222	-2.01540342386345	0.043862395985715	0.248926843823008	AGPAT2	1-acylglycerol-3-phosphate O-acyltransferase 2
1677	ENSG00000178952	2233.87692328637	-0.11753133865801	0.0583211829371394	-2.01524270837732	0.0438792246014504	0.248926843823008	TUFM	Tu translation elongation factor, mitochondrial
1678	ENSG00000254093	150.887839561656	-0.3128029976623	0.155197892673111	-2.01551059923957	0.0438511766163971	0.248926843823008	PINX1	PIN2 (TERF1) interacting telomerase inhibitor 1
1679	ENSG00000123739	226.455805867796	0.343888213278101	0.170695405890736	2.0146307481657	0.0439433532341609	0.249082378194589	PLA2G12A	phospholipase A2 group XIIA
1680	ENSG00000055044	1087.91144093344	-0.154983709634104	0.0769797952767957	-2.01330373868663	0.0440826852962892	0.24938432665943	NOP58	NOP58 ribonucleoprotein
1681	ENSG00000092931	171.29907153267	0.365846931018767	0.181764184678742	2.01275587743197	0.0441403177736243	0.24938432665943	MFSD11	major facilitator superfamily domain containing 11
1682	ENSG00000108523	696.157986358384	-0.187625768604844	0.0932245445533182	-2.01262199245752	0.044154411521795	0.24938432665943	RNF167	ring finger protein 167
1683	ENSG00000124198	1876.72333132655	0.111530711160973	0.0553991607270985	2.01322023108588	0.0440914658054157	0.24938432665943	ARFGEF2	ADP ribosylation factor guanine nucleotide exchange factor 2
1684	ENSG00000132950	131.905787585987	0.368462127516882	0.183043207194904	2.0129789745464	0.0441168413144043	0.24938432665943	ZMYM5	zinc finger MYM-type containing 5
1685	ENSG00000164405	620.237184812799	-0.215589462870136	0.107106105033591	-2.01285877030559	0.0441294890697759	0.24938432665943	UQCRQ	ubiquinol-cytochrome c reductase complex III subunit VII
1686	ENSG00000129534	507.662732401346	-0.235126199814426	0.116857822474089	-2.01207069271346	0.0442124855442501	0.249415229277884	MIS18BP1	MIS18 binding protein 1
1687	ENSG00000164961	870.753862746946	0.139563609187231	0.069359439334503	2.01217902748825	0.0442010684512103	0.249415229277884	WASHC5	WASH complex subunit 5
1688	ENSG00000064666	2292.29452272227	-0.124695558718946	0.0620403047585815	-2.00991209189213	0.0444404937392484	0.250403566327566	CNN2	calponin 2
1689	ENSG00000157168	1014.38795107663	0.189050988877075	0.0940576898289946	2.00994718476274	0.0444367790387128	0.250403566327566	NRG1	neuregulin 1
1690	ENSG00000206053	1307.53363904228	-0.191360075510081	0.0952314553903231	-2.00942088646821	0.0444925170237894	0.25054782597185	JPT2	Jupiter microtubule associated homolog 2
1691	ENSG00000095383	703.973565909968	-0.151438262844532	0.0754542246058277	-2.00702165631738	0.0447473571090342	0.251833345676541	TBC1D2	TBC1 domain family member 2
1692	ENSG00000187325	176.152487492111	0.239846406701718	0.119561128486395	2.00605673213439	0.0448501954784962	0.252262398411969	TAF9B	TATA-box binding protein associated factor 9b
1693	ENSG00000100316	12226.8841127704	-0.179012528930807	0.0892484182653061	-2.00577816851231	0.0448799209031087	0.25227995846128	RPL3	ribosomal protein L3
1694	ENSG00000063241	196.819559700594	-0.256499917724266	0.127915249551694	-2.00523329800961	0.0449381118748731	0.252307942515939	ISOC2	isochorismatase domain containing 2
1695	ENSG00000125843	203.120748450677	-0.31837322330152	0.15875980325425	-2.00537678162559	0.0449227819720645	0.252307942515939	AP5S1	adaptor related protein complex 5 subunit sigma 1
1696	ENSG00000055609	586.425527487701	0.264880854522691	0.13211134221389	2.00498193481258	0.0449649783510858	0.252309402191329	KMT2C	lysine methyltransferase 2C
1697	ENSG00000198959	3516.4660922103	0.150160881263114	0.0749117238404174	2.00450441619789	0.0450160543255176	0.252446625173793	TGM2	transglutaminase 2
1698	ENSG00000076554	471.105991008967	0.296647443182419	0.148081357085198	2.00327339660821	0.0451479513502998	0.25290925188313	TPD52	tumor protein D52
1699	ENSG00000164916	627.165625289551	0.265246778612911	0.132409105535411	2.00323669237366	0.0451518890053927	0.25290925188313	FOXK1	forkhead box K1
1700	ENSG00000091542	435.70082384305	-0.205073647572923	0.102396897405913	-2.00273301992722	0.0452059525799745	0.252913302841238	ALKBH5	alkB homolog 5, RNA demethylase
1701	ENSG00000178685	557.386493806463	-0.285036757546782	0.142307489419364	-2.00296385460649	0.0451811683019168	0.252913302841238	PARP10	poly(ADP-ribose) polymerase family member 10
1702	ENSG00000102901	162.631814017976	-0.276866998998736	0.138374903835193	-2.00084691172389	0.0454088901495813	0.253898882835188	CENPT	centromere protein T
1703	ENSG00000090372	781.175326441563	-0.16273716680611	0.0813728386731348	-1.99989541301128	0.0455115585827848	0.254254610875572	STRN4	striatin 4
1704	ENSG00000185122	684.721477505377	-0.21596928560264	0.107997576657497	-1.9997604787704	0.0455261340574419	0.254254610875572	HSF1	heat shock transcription factor 1
1705	ENSG00000091651	158.871813071562	-0.352041327469914	0.176135774317232	-1.99869293353129	0.0456415880596239	0.25474936996434	ORC6	origin recognition complex subunit 6
1706	ENSG00000137814	254.453730959505	0.3220060775802	0.161193700523196	1.99763437736739	0.0457563134013768	0.255239482344268	HAUS2	HAUS augmin like complex subunit 2
1707	ENSG00000120696	124.030658095269	0.288304949817518	0.14440298175352	1.99653044775503	0.0458762149749148	0.255757875724349	KBTBD7	kelch repeat and BTB domain containing 7
1708	ENSG00000077044	586.9594187059	0.195038358004377	0.0977267948204673	1.99575109735952	0.0459610221776727	0.256080125329536	DGKD	diacylglycerol kinase delta
1709	ENSG00000129235	359.717934120309	-0.221511423477526	0.111061151874019	-1.99449960440529	0.0460974831613633	0.256547266143618	TXNDC17	thioredoxin domain containing 17
1710	ENSG00000247077	510.637193629604	-0.270623052842125	0.135685613216532	-1.99448597700815	0.0460989709489323	0.256547266143618	PGAM5	PGAM family member 5, mitochondrial serine/threonine protein phosphatase
1711	ENSG00000105447	322.731034505427	0.301135341081251	0.151140901877675	1.99241461007671	0.0463255856366379	0.257588228723639	GRWD1	glutamate rich WD repeat containing 1
1712	ENSG00000163660	611.410939028113	0.190850551872639	0.0957950461066435	1.99227997301838	0.0463403478015953	0.257588228723639	CCNL1	cyclin L1
1713	ENSG00000048162	352.851170645824	-0.201821240207596	0.101323514612155	-1.99184997658367	0.0463875209176684	0.257699391249121	NOP16	NOP16 nucleolar protein
1714	ENSG00000140848	557.667834365218	-0.175360180488658	0.0880517933961854	-1.99155717021722	0.0464196666153318	0.257726989761822	CPNE2	copine 2
1715	ENSG00000185475	333.48665443393	-0.275660502913314	0.138459340837532	-1.99091300916111	0.046490451741013	0.257968960713883	TMEM179B	transmembrane protein 179B
1716	ENSG00000158321	132.641162465319	0.430397074325049	0.216256808931308	1.99021282359604	0.0465674962842894	0.258245360973051	AUTS2	activator of transcription and developmental regulator AUTS2
1717	ENSG00000152939	216.780301667145	-0.653618530754903	0.328568753433425	-1.98928998550478	0.0466692044131607	0.258658132933959	MARVELD2	MARVEL domain containing 2
1718	ENSG00000005469	269.375246496561	-0.204639535234309	0.102892392303142	-1.9888694455796	0.0467156150666338	0.258764122474818	CROT	carnitine O-octanoyltransferase
1719	ENSG00000010165	469.723049056239	-0.167497190457316	0.0842807739419482	-1.98737129030978	0.0468812667738547	0.259227436044585	EEF1AKNMT	eEF1A lysine and N-terminal methyltransferase
1720	ENSG00000105379	661.139557190031	-0.153204338674202	0.0770768831899053	-1.98768206930125	0.0468468632316901	0.259227436044585	ETFB	electron transfer flavoprotein subunit beta
1721	ENSG00000157837	421.869209483732	0.266475955468591	0.134071546575837	1.98756531325505	0.0468597857495839	0.259227436044585	SPPL3	signal peptide peptidase like 3
1722	ENSG00000156467	1290.83576431325	-0.13296578471057	0.0669160897239654	-1.9870525199405	0.0469165770517462	0.259271503602395	UQCRB	ubiquinol-cytochrome c reductase binding protein
1723	ENSG00000131844	1071.76269206728	0.12002042666963	0.0604598594513189	1.98512579683167	0.0471304773473561	0.260301873433301	MCCC2	methylcrotonoyl-CoA carboxylase 2
1724	ENSG00000132254	560.219848037018	-0.172113503020777	0.0867429905667801	-1.98417764820171	0.0472360393834786	0.260628359399104	ARFIP2	ADP ribosylation factor interacting protein 2
1725	ENSG00000178980	405.147083459966	-0.186913995041629	0.0942058774145867	-1.984101206542	0.0472445586636148	0.260628359399104	SELENOW	selenoprotein W
1726	ENSG00000066933	252.111688753347	0.370638551602242	0.186943709750616	1.98262114353393	0.0474097638208407	0.26119633001953	MYO9A	myosin IXA
1727	ENSG00000070413	651.053649342578	-0.200117845282136	0.100970359128778	-1.98194645447288	0.0474852338873427	0.26119633001953	DGCR2	DiGeorge syndrome critical region gene 2
1728	ENSG00000103202	393.032646382001	-0.207857713293098	0.104865189794431	-1.98214215509041	0.0474633326120241	0.26119633001953	NME4	NME/NM23 nucleoside diphosphate kinase 4
1729	ENSG00000185219	181.132460755944	0.282134875100457	0.142307180023559	1.9825765295451	0.0474147511824533	0.26119633001953	ZNF445	zinc finger protein 445
1730	ENSG00000186501	336.240567731685	-0.200933305725612	0.101369752719625	-1.98218206451945	0.0474588673051288	0.26119633001953	TMEM222	transmembrane protein 222
1731	ENSG00000138326	8949.61502366838	-0.0956737235384835	0.0482827409172329	-1.98153049559653	0.0475318129610028	0.261300975251704	RPS24	ribosomal protein S24
1732	ENSG00000157353	103.835187051403	0.512168170604008	0.258521418736519	1.98114405029628	0.047575121520878	0.261387530349065	FCSK	fucose kinase
1733	ENSG00000087502	523.380850927427	0.206960447780591	0.104511807398249	1.98025900549166	0.0476744326600664	0.261478684161602	ERGIC2	ERGIC and golgi 2
1734	ENSG00000104660	531.096395556472	-0.230245407923307	0.116265803509844	-1.98033644435969	0.0476657362706146	0.261478684161602	LEPROTL1	leptin receptor overlapping transcript like 1
1735	ENSG00000106245	833.261735897163	-0.205493103237233	0.103757409668068	-1.98051497136087	0.0476456927585023	0.261478684161602	BUD31	BUD31 homolog
1736	ENSG00000105939	1250.63701913251	-0.154058799949975	0.0778373023494134	-1.97924125451319	0.0477888501594078	0.261803388828229	ZC3HAV1	zinc finger CCCH-type containing, antiviral 1
1737	ENSG00000136830	2857.71236610032	-0.0872893791673417	0.044102332894549	-1.97924629919363	0.0477882824581798	0.261803388828229	NIBAN2	niban apoptosis regulator 2
1738	ENSG00000138756	283.177061929685	0.252149125322229	0.1274373840321	1.97861190605353	0.0478597181304861	0.261889040410502	BMP2K	BMP2 inducible kinase
1739	ENSG00000174371	156.733134535105	-0.357374922234408	0.180608997995698	-1.97872158198298	0.0478473616887088	0.261889040410502	EXO1	exonuclease 1
1740	ENSG00000284491	186.885504566257	-0.345118365701072	0.174454713490672	-1.9782690808152	0.0478983592150221	0.261949331278001	NA	NA
1741	ENSG00000110108	787.144939119139	-0.150878639527192	0.076285600325269	-1.97781283602502	0.0479498248931856	0.262079648104945	TMEM109	transmembrane protein 109
1742	ENSG00000133138	766.525415165126	0.19913042059422	0.1007077513494	1.97730976936768	0.0480066260678355	0.262087987910929	TBC1D8B	TBC1 domain family member 8B
1743	ENSG00000139405	249.302487685464	-0.241307625683724	0.122036709361799	-1.97733638464739	0.0480036195250337	0.262087987910929	RITA1	RBPJ interacting and tubulin associated 1
1744	ENSG00000116127	236.266550332303	0.336405657020135	0.170206873490308	1.97645165627985	0.0481036459525951	0.262299382109045	ALMS1	ALMS1 centrosome and basal body associated protein
1745	ENSG00000137504	640.36190381063	0.187570751688505	0.0949484407503789	1.97550112678134	0.0482113068666103	0.262299382109045	CREBZF	CREB/ATF bZIP transcription factor
1746	ENSG00000154727	285.853661163176	0.234486630250583	0.118669781047328	1.97595907046516	0.0481594130222748	0.262299382109045	GABPA	GA binding protein transcription factor subunit alpha
1747	ENSG00000164896	396.629163099486	-0.166278845237311	0.0841186009079958	-1.97671910186877	0.0480733903942248	0.262299382109045	FASTK	Fas activated serine/threonine kinase
1748	ENSG00000175354	303.186975251949	0.208511170805697	0.105513000031201	1.97616569279651	0.0481360140985867	0.262299382109045	PTPN2	protein tyrosine phosphatase non-receptor type 2
1749	ENSG00000185262	494.872286493047	-0.471054133130375	0.238428458453953	-1.97566236926935	0.0481930296297623	0.262299382109045	UBALD2	UBA like domain containing 2
1750	ENSG00000124795	1558.71924678892	-0.120178187800717	0.0608817141067159	-1.97396196155161	0.0483860683492016	0.263047089558866	DEK	DEK proto-oncogene
1751	ENSG00000163743	129.186437574038	0.362796213018957	0.183805740491675	1.97380240708744	0.0484042150458948	0.263047089558866	RCHY1	ring finger and CHY zinc finger domain containing 1
1752	ENSG00000126247	3028.45877645393	-0.128968853617815	0.0654508162271173	-1.97046975197814	0.0487845583290916	0.26467989567604	CAPNS1	calpain small subunit 1
1753	ENSG00000131143	2350.26167831828	-0.0881657008846349	0.0447442567758246	-1.97043614617085	0.0487884063736917	0.26467989567604	COX4I1	cytochrome c oxidase subunit 4I1
1754	ENSG00000254772	13673.8333723336	-0.11364357565035	0.0576700865656426	-1.97058097911811	0.0487718240441569	0.26467989567604	EEF1G	eukaryotic translation elongation factor 1 gamma
1755	ENSG00000050820	879.57086270615	-0.152213468573065	0.0772710188211198	-1.9698649104839	0.048853854902934	0.264883422552615	BCAR1	BCAR1 scaffold protein, Cas family member
1756	ENSG00000143337	665.886114288163	-0.158934653996971	0.0807094503263925	-1.96921987888943	0.0489278470801489	0.265034691582271	TOR1AIP1	torsin 1A interacting protein 1
1757	ENSG00000173065	303.961955096714	-0.33096130633905	0.168074507244497	-1.96913447354394	0.0489376510556319	0.265034691582271	FAM222B	family with sequence similarity 222 member B
1758	ENSG00000065150	1967.07040346385	-0.0917257169745084	0.0466122491173768	-1.96784576396494	0.0490857867700386	0.265685225993308	IPO5	importin 5
1759	ENSG00000157557	1668.83060096181	-0.103832217315931	0.0527766610953742	-1.96738890185365	0.0491383928292619	0.265818242555557	ETS2	ETS proto-oncogene 2, transcription factor
1760	ENSG00000010072	138.740878251275	0.311571677554128	0.158399260665704	1.96700209486261	0.0491829692679243	0.265885268577167	SPRTN	SprT-like N-terminal domain
1761	ENSG00000088682	519.193847944992	-0.147935191772567	0.0752163790827722	-1.96679491324317	0.0492068592589822	0.265885268577167	COQ9	coenzyme Q9
1762	ENSG00000104341	1060.45169574667	-0.167427986966188	0.085201689620577	-1.96507824799935	0.0494051817713246	0.266047324666367	LAPTM4B	lysosomal protein transmembrane 4 beta
1763	ENSG00000137449	184.353934682383	0.365345278331291	0.185843722242039	1.9658736594582	0.0493132064403457	0.266047324666367	CPEB2	cytoplasmic polyadenylation element binding protein 2
1764	ENSG00000164078	599.993366414419	0.295113344060053	0.15017286482739	1.96515758289127	0.0493960016312037	0.266047324666367	MST1R	macrophage stimulating 1 receptor
1765	ENSG00000184277	144.084893393844	-0.287649219114688	0.146366496801187	-1.96526681584386	0.0493833642152237	0.266047324666367	TM2D3	TM2 domain containing 3
1766	ENSG00000185009	808.704673799439	-0.117997749089763	0.0600105124771323	-1.96628464279034	0.0492657397735727	0.266047324666367	AP3M1	adaptor related protein complex 3 subunit mu 1
1767	ENSG00000196329	107.71480480998	-0.313490104345351	0.159496387285785	-1.96549971870925	0.0493564281947993	0.266047324666367	GIMAP5	GTPase, IMAP family member 5
1768	ENSG00000099800	267.651417822732	-0.301753889272056	0.153586432721091	-1.96471709073439	0.0494469907341345	0.266109437886175	TIMM13	translocase of inner mitochondrial membrane 13
1769	ENSG00000145780	602.01793396202	0.152231460348	0.0775105427321016	1.96400973315534	0.0495289631834966	0.266109437886175	FEM1C	fem-1 homolog C
1770	ENSG00000152413	115.908682907135	0.556528667782354	0.283301675474273	1.96443832127245	0.0494792824594137	0.266109437886175	HOMER1	homer scaffold protein 1
1771	ENSG00000178105	390.910409818326	0.179064518583854	0.0911693268900717	1.96408731633791	0.049519966859685	0.266109437886175	DDX10	DEAD-box helicase 10
1772	ENSG00000152223	344.427209701824	0.238821474302134	0.121649587282197	1.9631918170682	0.049623889832093	0.266468486567235	EPG5	ectopic P-granules autophagy protein 5 homolog
1773	ENSG00000100714	1571.06907380238	-0.159533658409554	0.0812783945375324	-1.96280523646276	0.0496688091280113	0.266558753231993	MTHFD1	methylenetetrahydrofolate dehydrogenase, cyclohydrolase and formyltetrahydrofolate synthetase 1
1774	ENSG00000100614	324.832024612028	0.30532717985782	0.155623425734402	1.96196156469986	0.0497669592279454	0.266934431198307	PPM1A	protein phosphatase, Mg2+/Mn2+ dependent 1A
1775	ENSG00000163956	658.996781892811	-0.206663265886447	0.105381743242763	-1.96109173683307	0.049868322485515	0.267326909061695	LRPAP1	LDL receptor related protein associated protein 1
1776	ENSG00000124212	149.690820075632	-0.263000429926463	0.134152504397274	-1.96045859231687	0.0499422132444267	0.267571756043446	PTGIS	prostaglandin I2 synthase
1777	ENSG00000108406	372.15194136811	0.256617498743696	0.131046541566007	1.95821649069952	0.0502046149004863	0.268371117869961	DHX40	DEAH-box helicase 40
1778	ENSG00000111897	1430.85655148946	0.116926266017823	0.0597057886257277	1.9583740322197	0.0501861395483197	0.268371117869961	SERINC1	serine incorporator 1
1779	ENSG00000130707	368.833592993267	-0.208026404846498	0.106222227586702	-1.95840747810246	0.0501822179858435	0.268371117869961	ASS1	argininosuccinate synthase 1
1780	ENSG00000198918	5448.3316605939	-0.0907241631881627	0.0463250428325272	-1.95842588891166	0.0501800594100639	0.268371117869961	RPL39	ribosomal protein L39
1781	ENSG00000102699	1869.63584043869	0.149789559260777	0.0765382818872838	1.95705411157998	0.050341106759174	0.268480590123025	PARP4	poly(ADP-ribose) polymerase family member 4
1782	ENSG00000128791	360.490983815373	0.183701863605573	0.0938391822869632	1.95762430072981	0.050274113738206	0.268480590123025	TWSG1	twisted gastrulation BMP signaling modulator 1
1783	ENSG00000163714	2084.86455535778	0.202055550066545	0.103235238523988	1.95723430250608	0.0503199275729638	0.268480590123025	U2SURP	U2 snRNP associated SURP domain containing
1784	ENSG00000183258	637.368848065072	-0.256035831211777	0.130841685175315	-1.95683685110531	0.0503666529398778	0.268480590123025	DDX41	DEAD-box helicase 41
1785	ENSG00000257727	658.869363279581	-0.157811366100875	0.0806263484877495	-1.95731754024372	0.0503101465414097	0.268480590123025	CNPY2	canopy FGF signaling regulator 2
1786	ENSG00000156261	2534.09591505851	-0.103943534489386	0.0531324344895519	-1.95631040602564	0.0504285990931478	0.268659778202428	CCT8	chaperonin containing TCP1 subunit 8
1787	ENSG00000048140	350.54258601876	-0.234027643885756	0.119644396434347	-1.95602678320313	0.0504619991010732	0.268686770059224	TSPAN17	tetraspanin 17
1788	ENSG00000011422	679.313998300529	-0.347506506016912	0.177725780376533	-1.95529599184023	0.0505481440202388	0.268994416242382	PLAUR	plasminogen activator, urokinase receptor
1789	ENSG00000106261	1407.91175155134	0.193788422093263	0.0991654901439409	1.95419214700572	0.0506784976870657	0.269517035488797	ZKSCAN1	zinc finger with KRAB and SCAN domains 1
1790	ENSG00000144597	456.932242414543	0.230784938460474	0.118118133666366	1.95384850147009	0.0507191364211751	0.269517035488797	EAF1	ELL associated factor 1
1791	ENSG00000163702	197.831499145821	0.311166138456098	0.159266666361965	1.95374302460072	0.050731615348255	0.269517035488797	IL17RC	interleukin 17 receptor C
1792	ENSG00000177971	285.38878258688	-0.203848637988861	0.104358550976724	-1.95334868183756	0.0507782926710576	0.26961396942869	IMP3	IMP U3 small nucleolar ribonucleoprotein 3
1793	ENSG00000060138	1700.85959526602	-0.1168027543877	0.0598093954683436	-1.95291648532917	0.0508294919572336	0.269734791399242	YBX3	Y-box binding protein 3
1794	ENSG00000137710	1162.4393227546	0.19454593368848	0.0997126945072217	1.95106485337622	0.0510493314997727	0.270749894078493	RDX	radixin
1795	ENSG00000183624	535.626564003607	-0.158881619785707	0.0814524156292556	-1.95060660335579	0.0511038610948739	0.27088759908479	HMCES	5-hydroxymethylcytosine binding, ES cell specific
1796	ENSG00000118939	330.311677376077	-0.209015753133239	0.107178537136802	-1.95016426531791	0.0511565434920509	0.271015364209563	UCHL3	ubiquitin C-terminal hydrolase L3
1797	ENSG00000168439	2881.57860730007	-0.133675611998687	0.0685804565884102	-1.94917938212265	0.0512740062936249	0.271485986422359	STIP1	stress induced phosphoprotein 1
1798	ENSG00000066322	1229.20235611041	-0.211209527225172	0.108390176108788	-1.94860396769894	0.0513427379458207	0.271529769034386	ELOVL1	ELOVL fatty acid elongase 1
1799	ENSG00000104549	731.590219692263	0.218416970294868	0.112109875258863	1.94824024012641	0.0513862239644484	0.271529769034386	SQLE	squalene epoxidase
1800	ENSG00000145439	152.578680848837	0.31955969253463	0.164032238763544	1.94815174714089	0.0513968085433643	0.271529769034386	CBR4	carbonyl reductase 4
1801	ENSG00000179222	814.817059659942	0.139374630287774	0.0715419157529919	1.94815345410911	0.0513966043569291	0.271529769034386	MAGED1	MAGE family member D1
1802	ENSG00000134108	665.379026043037	-0.167037346690443	0.0857649761636108	-1.94761724613311	0.051460778611619	0.271633814986278	ARL8B	ADP ribosylation factor like GTPase 8B
1803	ENSG00000243156	526.542489118266	0.300589499259996	0.154345660729616	1.94750858455665	0.0514737915775959	0.271633814986278	MICAL3	microtubule associated monooxygenase, calponin and LIM domain containing 3
1804	ENSG00000168710	1603.50204024511	0.107580818004782	0.0552492557926414	1.94719035508004	0.0515119175761982	0.271683823345432	AHCYL1	adenosylhomocysteinase like 1
1805	ENSG00000116685	554.824614331657	-0.165511402399144	0.0850424903317587	-1.94622008073222	0.051628308786362	0.272044293742906	KIAA2013	KIAA2013
1806	ENSG00000198363	25341.7822323895	0.14963424617386	0.0768876149839376	1.94614238203539	0.0516376387996658	0.272044293742906	ASPH	aspartate beta-hydroxylase
1807	ENSG00000131503	893.480529413298	0.155061235205368	0.0796875665421702	1.9458648561355	0.0516709754657657	0.272068773093757	ANKHD1	ankyrin repeat and KH domain containing 1
1808	ENSG00000065054	975.517890824967	-0.182956664270636	0.0941025580614066	-1.94422625739088	0.0518681727324341	0.272558072588124	SLC9A3R2	SLC9A3 regulator 2
1809	ENSG00000132155	729.945058198672	-0.134970350208314	0.0694327937974998	-1.94389916963379	0.0519076114198198	0.272558072588124	RAF1	Raf-1 proto-oncogene, serine/threonine kinase
1810	ENSG00000176542	199.055174695022	0.351076109534825	0.18058187386363	1.94413814644513	0.0518787942637659	0.272558072588124	USF3	upstream transcription factor family member 3
1811	ENSG00000196700	642.335243624935	-0.127870819534517	0.0657612613195369	-1.94447030012376	0.051838763552024	0.272558072588124	ZNF512B	zinc finger protein 512B
1812	ENSG00000198492	773.618534625085	-0.131941497789136	0.0678729833441915	-1.94394722742694	0.0519018152677727	0.272558072588124	YTHDF2	YTH N6-methyladenosine RNA binding protein 2
1813	ENSG00000113638	273.857854041248	0.264194594013569	0.13602601234859	1.94223582278164	0.0521085582501806	0.273008540268764	TTC33	tetratricopeptide repeat domain 33
1814	ENSG00000140688	719.323736229445	0.123782453689252	0.0637294378754081	1.94231202746913	0.0520993378575227	0.273008540268764	RUSF1	RUS family member 1
1815	ENSG00000186603	108.504335547661	-0.410235323999662	0.211206966194189	-1.94233803643807	0.0520961912124773	0.273008540268764	HPDL	4-hydroxyphenylpyruvate dioxygenase like
1816	ENSG00000198832	124.597715306291	-0.297353002538086	0.153076983572265	-1.9425062840862	0.052075839934367	0.273008540268764	SELENOM	selenoprotein M
1817	ENSG00000138641	279.37382666807	0.434145398943174	0.223645793133495	1.94121871402263	0.0522317541420943	0.273502884886516	HERC3	HECT and RLD domain containing E3 ubiquitin protein ligase 3
1818	ENSG00000085982	375.04438695593	0.19993580824987	0.103020294484817	1.94074196011288	0.0522895840907553	0.273563740090346	USP40	ubiquitin specific peptidase 40
1819	ENSG00000197858	864.439102474493	-0.163979056673051	0.084497093232387	-1.94064730986745	0.0523010714735629	0.273563740090346	GPAA1	glycosylphosphatidylinositol anchor attachment 1
1820	ENSG00000108021	1061.11589239123	0.15307607972645	0.0789138169546003	1.9397880578317	0.0524054525800764	0.273896540588223	TASOR2	transcription activation suppressor family member 2
1821	ENSG00000151012	2037.6178876965	0.165036051050429	0.0850855605112322	1.93964816190689	0.0524224634786064	0.273896540588223	SLC7A11	solute carrier family 7 member 11
1822	ENSG00000047346	136.829447245634	0.430363759529307	0.222123038811108	1.93750167399468	0.0526840489490286	0.274809040805082	FAM214A	family with sequence similarity 214 member A
1823	ENSG00000066427	152.52884286506	0.302044818320531	0.155864133788319	1.93787249817679	0.0526387800116155	0.274809040805082	ATXN3	ataxin 3
1824	ENSG00000170779	281.986454541431	-0.193379553206401	0.0998069529879946	-1.93753588720078	0.0526798709566123	0.274809040805082	CDCA4	cell division cycle associated 4
1825	ENSG00000049130	456.694612128574	0.192546229011296	0.0994019915443664	1.93704598891619	0.0527397219705181	0.274948204203641	KITLG	KIT ligand
1826	ENSG00000198836	994.381680273137	0.138141003154795	0.071352667162322	1.93603138675299	0.052863856957448	0.275443931608505	OPA1	OPA1 mitochondrial dynamin like GTPase
1827	ENSG00000125652	120.928986650546	-0.306120558486082	0.158184175586565	-1.93521606918613	0.0529637866441032	0.275478205682097	ALKBH7	alkB homolog 7
1828	ENSG00000145014	168.450033816173	-0.311757426964961	0.161059849756805	-1.93566197556812	0.0529091144311995	0.275478205682097	TMEM44	transmembrane protein 44
1829	ENSG00000167004	3809.20617389186	-0.077133104360533	0.0398663310061221	-1.93479315537434	0.0530156833670596	0.275478205682097	PDIA3	protein disulfide isomerase family A member 3
1830	ENSG00000171469	240.122105472264	0.284291685610553	0.146895153739727	1.9353374047606	0.0529489051166673	0.275478205682097	ZNF561	zinc finger protein 561
1831	ENSG00000273841	579.079130371303	-0.170495494072721	0.0881115518886341	-1.93499592752848	0.0529907954316572	0.275478205682097	TAF9	TATA-box binding protein associated factor 9
1832	ENSG00000175215	1399.58824648512	0.175199415606914	0.0905642750269658	1.93453119957895	0.0530478498675757	0.275494392275038	CTDSP2	CTD small phosphatase 2
1833	ENSG00000104064	203.54991825837	-0.241982955944293	0.125171018165537	-1.93321872339709	0.0532092591890153	0.276030309020477	GABPB1	GA binding protein transcription factor subunit beta 1
1834	ENSG00000148634	836.640172901658	0.142935041308641	0.0739317507103826	1.93333770586022	0.0531946097442467	0.276030309020477	HERC4	HECT and RLD domain containing E3 ubiquitin protein ligase 4
1835	ENSG00000187118	152.797569581275	-0.31876888724137	0.164910758229215	-1.93297811897937	0.0532388933583686	0.276033037571028	CMC1	C-X9-C motif containing 1
1836	ENSG00000180891	337.338189235055	0.305186661440359	0.157912580163251	1.93263045366528	0.0532817380918849	0.276104219849915	CUEDC1	CUE domain containing 1
1837	ENSG00000044090	222.079277905384	0.352519481939955	0.182444929122283	1.93219665592175	0.0533352377889836	0.276230507893464	CUL7	cullin 7
1838	ENSG00000166897	337.258935815623	0.237719644440723	0.123109896521261	1.93095479045967	0.0534886435384807	0.276873802770422	ELFN2	extracellular leucine rich repeat and fibronectin type III domain containing 2
1839	ENSG00000054148	359.716553237738	-0.1863526322305	0.0965266930320714	-1.93058133845509	0.0535348474980034	0.27696178877445	PHPT1	phosphohistidine phosphatase 1
1840	ENSG00000102931	434.169092944744	-0.18131682632526	0.0939718455335281	-1.92948031717189	0.0536712612762929	0.277387957904732	ARL2BP	ADP ribosylation factor like GTPase 2 binding protein
1841	ENSG00000171793	877.199854482506	-0.146732720119318	0.0760572807144396	-1.92923963019704	0.0537011204144706	0.277387957904732	CTPS1	CTP synthase 1
1842	ENSG00000198816	127.481508578421	-0.364765069913666	0.189074980338203	-1.92920855663294	0.0537049763485277	0.277387957904732	ZNF358	zinc finger protein 358
1843	ENSG00000105971	1278.8224494677	0.184988923191047	0.095912597100793	1.92872395058435	0.0537651412746583	0.27754754202917	CAV2	caveolin 2
1844	ENSG00000123349	1111.51956007387	-0.136209923454389	0.0706462799862021	-1.92805514290338	0.0538482676564955	0.277825420123257	PFDN5	prefoldin subunit 5
1845	ENSG00000111961	247.631217453334	0.211561402575552	0.109762524573419	1.92744657976631	0.0539239994195132	0.278064864869627	SASH1	SAM and SH3 domain containing 1
1846	ENSG00000141378	281.560161909897	-0.230115134100927	0.119456953671889	-1.92634356584198	0.0540614889974359	0.278622337044937	PTRH2	peptidyl-tRNA hydrolase 2
1847	ENSG00000081026	241.575615757915	0.248079764753576	0.128821909962829	1.92575754252641	0.0541346551482855	0.278701936118661	MAGI3	membrane associated guanylate kinase, WW and PDZ domain containing 3
1848	ENSG00000124486	1264.68973829371	0.112125737131587	0.0582244793012899	1.92574907456671	0.0541357129948934	0.278701936118661	USP9X	ubiquitin specific peptidase 9 X-linked
1849	ENSG00000112297	542.852881213121	0.242443318778422	0.125954148820547	1.92485377455762	0.0542476543162828	0.279126698796153	CRYBG1	crystallin beta-gamma domain containing 1
1850	ENSG00000152082	422.160397633159	-0.24447004299758	0.127216969775534	-1.92167792888741	0.0546462961054216	0.280720924142857	MZT2B	mitotic spindle organizing protein 2B
1851	ENSG00000160256	181.656974792296	-0.299682483997587	0.155923497042422	-1.92198411196519	0.0546077569542253	0.280720924142857	FAM207A	family with sequence similarity 207 member A
1852	ENSG00000168310	176.499202334855	-0.276595181310517	0.143917342317493	-1.92190306502692	0.0546179560956334	0.280720924142857	IRF2	interferon regulatory factor 2
1853	ENSG00000134369	217.516177175171	0.688995914976344	0.358914594354258	1.9196653627751	0.0549001820617124	0.281567564354364	NAV1	neuron navigator 1
1854	ENSG00000150753	6389.92768855881	-0.116509714053303	0.0606893152548484	-1.91977308631762	0.0548865678278641	0.281567564354364	CCT5	chaperonin containing TCP1 subunit 5
1855	ENSG00000169905	630.39873052158	0.163425354519005	0.0851154201964942	1.92004403128984	0.0548523379130403	0.281567564354364	TOR1AIP2	torsin 1A interacting protein 2
1856	ENSG00000176454	574.46188089802	-0.286186469212057	0.149148866102118	-1.91879748529978	0.0550099682409822	0.281978123691478	LPCAT4	lysophosphatidylcholine acyltransferase 4
1857	ENSG00000182372	447.650427768611	-0.233070748876852	0.121483319243998	-1.91854116538199	0.0550424276062573	0.281992080491701	CLN8	CLN8 transmembrane ER and ERGIC protein
1858	ENSG00000089063	1087.91106704488	-0.159716601829053	0.0833486921521118	-1.91624604663945	0.0553337847973968	0.282568810572813	TMEM230	transmembrane protein 230
1859	ENSG00000101849	276.561352097046	0.237445235218596	0.123904435050565	1.91635783756808	0.0553195636160083	0.282568810572813	TBL1X	transducin beta like 1 X-linked
1860	ENSG00000126756	332.174144952968	-0.170926290088287	0.0891611515907623	-1.91704892813426	0.0552317160021946	0.282568810572813	UXT	ubiquitously expressed prefoldin like chaperone
1861	ENSG00000166912	106.978006934592	0.403495977049946	0.210473614616504	1.91708579617042	0.0552270328100533	0.282568810572813	MTMR10	myotubularin related protein 10
1862	ENSG00000167965	472.725765449904	-0.175567005552049	0.0916126782302504	-1.91640511928705	0.0553135497163971	0.282568810572813	MLST8	MTOR associated protein, LST8 homolog
1863	ENSG00000196419	3953.12734101068	-0.0844457637191716	0.0440542299031896	-1.91685937774292	0.0552557990202152	0.282568810572813	XRCC6	X-ray repair cross complementing 6
1864	ENSG00000136937	509.189419239577	-0.204229001248515	0.106600672258833	-1.91583220744269	0.0553864567540967	0.282685559418245	NCBP1	nuclear cap binding protein subunit 1
1865	ENSG00000064102	378.460707677523	-0.180009900640895	0.0939972944490869	-1.91505406294855	0.0554856093210923	0.282978600972389	INTS13	integrator complex subunit 13
1866	ENSG00000135953	115.34621994934	0.435837714768013	0.227625065889225	1.9147175776332	0.0555285306687404	0.282978600972389	MFSD9	major facilitator superfamily domain containing 9
1867	ENSG00000143093	358.41545058467	0.189862131431267	0.0991613139480151	1.91467946391676	0.0555333941168001	0.282978600972389	STRIP1	striatin interacting protein 1
1868	ENSG00000064547	123.749237377755	1.16037035025754	0.606357618869556	1.9136732419077	0.055661920116476	0.283329032992239	LPAR2	lysophosphatidic acid receptor 2
1869	ENSG00000159228	568.218162736315	-0.174052909888371	0.090944655871774	-1.91383328926742	0.0556414605076969	0.283329032992239	CBR1	carbonyl reductase 1
1870	ENSG00000197635	988.788953232937	0.177345684442446	0.0927210562659477	1.91267972545279	0.0557890662715776	0.283823881680993	DPP4	dipeptidyl peptidase 4
1871	ENSG00000059573	1149.98485441857	-0.163107962381573	0.0852921315326094	-1.91234477847717	0.0558319859034387	0.283889931540112	ALDH18A1	aldehyde dehydrogenase 18 family member A1
1872	ENSG00000159147	172.558990168129	-0.279514420135552	0.146197868981987	-1.91189120663579	0.0558901497945063	0.284015785162007	DONSON	DNA replication fork stabilization factor DONSON
1873	ENSG00000198055	398.179551848551	-0.160100276999118	0.0837482614240363	-1.91168478338307	0.055916637234785	0.284015785162007	GRK6	G protein-coupled receptor kinase 6
1874	ENSG00000012983	625.215933216618	-0.195129234743903	0.102105785625546	-1.91104973678478	0.0559981895460056	0.284125645513521	MAP4K5	mitogen-activated protein kinase kinase kinase kinase 5
1875	ENSG00000280789	166.924551767391	-0.312332981321412	0.163429711429584	-1.91111505116978	0.0559897973435764	0.284125645513521	PAGR1	PAXIP1 associated glutamate rich protein 1
1876	ENSG00000105810	1436.74372643003	0.174533033894991	0.0913652586663423	1.91027789383676	0.0560974425017281	0.284477030611705	CDK6	cyclin dependent kinase 6
1877	ENSG00000125352	193.601989810339	-0.235783315639708	0.123453192077475	-1.90990051915173	0.056146023225795	0.284563588057581	RNF113A	ring finger protein 113A
1878	ENSG00000141219	218.89738304945	-0.279604877119272	0.146414577175078	-1.90967923081135	0.0561745267155744	0.284563588057581	C17orf80	chromosome 17 open reading frame 80
1879	ENSG00000173457	1932.40709837781	-0.145585050141049	0.0763038303890825	-1.90796516241312	0.0563957191100027	0.285531555963778	PPP1R14B	protein phosphatase 1 regulatory inhibitor subunit 14B
1880	ENSG00000196230	9544.21004484332	-0.149094886806029	0.0782045860692354	-1.90647242444367	0.0565889400701564	0.286204223298823	TUBB	tubulin beta class I
1881	ENSG00000196712	1295.2707759266	0.167159202032552	0.0876718980429155	1.90664518236765	0.0565665500183047	0.286204223298823	NF1	neurofibromin 1
1882	ENSG00000114019	1207.59586717313	-0.202074840622217	0.106007068104654	-1.90623931248359	0.0566191639144263	0.286204441045045	AMOTL2	angiomotin like 2
1883	ENSG00000198924	237.687622836738	-0.20917325700368	0.109769299966995	-1.90557156752	0.0567058139331934	0.286489735497322	DCLRE1A	DNA cross-link repair 1A
1884	ENSG00000187720	437.635113027833	0.263464648862324	0.138319178599593	1.90475862804972	0.0568114540665019	0.286870617099381	THSD4	thrombospondin type 1 domain containing 4
1885	ENSG00000160271	858.881867789171	-0.132276313746779	0.0694578762236525	-1.90441057139226	0.0568567334893341	0.286946462841594	RALGDS	ral guanine nucleotide dissociation stimulator
1886	ENSG00000132669	597.685639427447	-0.206860852984744	0.108636762507022	-1.90415148805059	0.0568904576774145	0.286963941571767	RIN2	Ras and Rab interactor 2
1887	ENSG00000161960	8764.32746941556	-0.0989008448773662	0.051953873248984	-1.90362794326023	0.0569586569049761	0.287155206501801	EIF4A1	eukaryotic translation initiation factor 4A1
1888	ENSG00000148985	175.681487531398	0.309973121819018	0.162865083540915	1.9032509306462	0.0570078103267742	0.287243817878209	PGAP2	post-GPI attachment to proteins 2
1889	ENSG00000184208	149.382747710332	0.283378745398878	0.148927510619813	1.9027964962249	0.0570671045958606	0.287243817878209	C22orf46	CTA-216E10.6
1890	ENSG00000230989	604.133911372296	-0.16060434818498	0.0843982944687943	-1.90293357461581	0.0570492133070374	0.287243817878209	HSBP1	heat shock factor binding protein 1
1891	ENSG00000121578	170.807438662495	0.266454016298743	0.140081233752292	1.90213927420084	0.0571529491855561	0.287523298210413	B4GALT4	beta-1,4-galactosyltransferase 4
1892	ENSG00000145868	301.086989418525	0.188725613779485	0.0992584594788415	1.9013554589744	0.0572554694522819	0.287666236407666	FBXO38	F-box protein 38
1893	ENSG00000165689	508.909321038965	-0.149395864382631	0.0785725232901769	-1.90137541887124	0.0572528568716421	0.287666236407666	ENTR1	endosome associated trafficking regulator 1
1894	ENSG00000174718	1578.47339784892	0.373445352371885	0.196428284362185	1.90117911778584	0.0572785553210715	0.287666236407666	RESF1	retroelement silencing factor 1
1895	ENSG00000204217	414.739560384657	0.175037096128734	0.0920765810402025	1.90099473885015	0.0573027017372225	0.287666236407666	BMPR2	bone morphogenetic protein receptor type 2
1896	ENSG00000152926	102.867283647887	0.530307936526538	0.279039715672735	1.90047475947294	0.0573708442668173	0.287855934487952	ZNF117	zinc finger protein 117
1897	ENSG00000152926	102.867283647887	0.530307936526538	0.279039715672735	1.90047475947294	0.0573708442668173	0.287855934487952	ERV3-1-ZNF117	ERV3-1-ZNF117 readthrough
1898	ENSG00000054965	650.394379363429	0.177422776367902	0.0933981198934501	1.8996396990679	0.0574804186973827	0.288041878568396	FAM168A	family with sequence similarity 168 member A
1899	ENSG00000065809	1305.96940972662	0.157338628198113	0.0828316886521322	1.89949801529324	0.0574990273257381	0.288041878568396	FAM107B	family with sequence similarity 107 member B
1900	ENSG00000137288	195.896614507378	-0.288769035529841	0.152008578065236	-1.89968907811185	0.0574739344719193	0.288041878568396	UQCC2	ubiquinol-cytochrome c reductase complex assembly factor 2
1901	ENSG00000102100	316.45086358645	-0.194093299046281	0.102281485795715	-1.89763863456129	0.0577437013843508	0.288809873537868	SLC35A2	solute carrier family 35 member A2
1902	ENSG00000115806	808.931896755408	-0.191537550106635	0.100923089913389	-1.89785657842036	0.0577149776671171	0.288809873537868	GORASP2	golgi reassembly stacking protein 2
1903	ENSG00000134698	145.519956864729	0.307266057813503	0.161911714656277	1.89773827339052	0.0577305680992567	0.288809873537868	AGO4	argonaute RISC component 4
1904	ENSG00000108561	1315.84535793043	-0.125658684470632	0.0662600837735472	-1.89644620583469	0.0579010669090663	0.289444289667199	C1QBP	complement C1q binding protein
1905	ENSG00000160124	252.285224185124	-0.285359608503191	0.150524862262049	-1.89576395696286	0.057991263890732	0.289742442294948	CCDC58	coiled-coil domain containing 58
1906	ENSG00000114686	1383.12132853188	-0.102913261340833	0.0543361728392328	-1.89401012186352	0.0582236663687762	0.290606991868697	MRPL3	mitochondrial ribosomal protein L3
1907	ENSG00000143740	278.691582025558	-0.207546906981047	0.109581513827072	-1.89399561780623	0.0582255915375434	0.290606991868697	SNAP47	synaptosome associated protein 47
1908	ENSG00000146674	127.369573372245	0.309273696873771	0.163322932027928	1.89363301915793	0.0582737375777226	0.290694294292238	IGFBP3	insulin like growth factor binding protein 3
1909	ENSG00000102393	404.970017571183	-0.144314668631374	0.0762533260434406	-1.89256883757647	0.0584152311826779	0.291246917615843	GLA	galactosidase alpha
1910	ENSG00000166557	543.256089498438	-0.191046094269769	0.100964051290413	-1.89221898119207	0.058461810380666	0.291325984151264	TMED3	transmembrane p24 trafficking protein 3
1911	ENSG00000132635	251.868049972241	-0.268610245121889	0.142085417105541	-1.89048426357763	0.0586932232461411	0.292325544140313	PCED1A	PC-esterase domain containing 1A
1912	ENSG00000141076	885.549366743704	-0.136229244131374	0.0721757476565978	-1.88746564537903	0.0590977229031812	0.294175357738806	UTP4	UTP4 small subunit processome component
1913	ENSG00000174010	161.223960052935	0.229112990709398	0.121400428273883	1.88725026729324	0.0591266721343629	0.294175357738806	KLHL15	kelch like family member 15
1914	ENSG00000087510	298.228832724587	0.187382472552639	0.0994058013185117	1.88502552232577	0.0594263921214274	0.294948876918214	TFAP2C	transcription factor AP-2 gamma
1915	ENSG00000116641	553.34107307554	0.196236108960517	0.104105686873683	1.88497011886219	0.0594338721930499	0.294948876918214	DOCK7	dedicator of cytokinesis 7
1916	ENSG00000121879	340.002497851066	0.182017379804511	0.0965606484129365	1.88500577405117	0.0594290582642061	0.294948876918214	PIK3CA	phosphatidylinositol-4,5-bisphosphate 3-kinase catalytic subunit alpha
1917	ENSG00000178104	272.988963808363	0.22093306804044	0.1172094727496	1.88494208580248	0.0594376572593806	0.294948876918214	PDE4DIP	phosphodiesterase 4D interacting protein
1918	ENSG00000221983	2685.01083438075	-0.128997644794805	0.0684231780457534	-1.88529162893525	0.0593904757132537	0.294948876918214	UBA52	ubiquitin A-52 residue ribosomal protein fusion product 1
1919	ENSG00000121022	634.725323000817	0.163840180329299	0.0869374933898616	1.88457446771068	0.0594873121251001	0.295040889582805	COPS5	COP9 signalosome subunit 5
1920	ENSG00000116670	244.091948415213	-0.208758626326002	0.110801294684767	-1.88408111042318	0.0595540049048572	0.295063024301338	MAD2L2	mitotic arrest deficient 2 like 2
1921	ENSG00000267645	204.232369961621	-0.415771963168097	0.220659237323505	-1.884226412686	0.0595343562850925	0.295063024301338	POLR2J2	RNA polymerase II subunit J2
1922	ENSG00000116406	666.212989722965	0.177040965022548	0.0939923880817505	1.8835670487334	0.0596235625177252	0.295099291939242	EDEM3	ER degradation enhancing alpha-mannosidase like protein 3
1923	ENSG00000151287	167.642568372526	0.266771262157698	0.141615343344219	1.88377372012061	0.0595955897452984	0.295099291939242	TEX30	testis expressed 30
1924	ENSG00000145741	3572.17340067018	-0.128027471719542	0.0679886493451053	-1.88307126193498	0.0596907111896773	0.295277524367089	BTF3	basic transcription factor 3
1925	ENSG00000145022	196.294599780546	-0.231874537969342	0.123158932742548	-1.88272610687569	0.0597374955373439	0.295354885391362	TCTA	T cell leukemia translocation altered
1926	ENSG00000182795	574.899314580673	-0.275414570085878	0.146340746166178	-1.8820087863508	0.0598348226768791	0.295681929882671	C1orf116	chromosome 1 open reading frame 116
1927	ENSG00000074935	193.646375733702	0.274039489365811	0.14564352814261	1.88157683942866	0.0598934933084134	0.295817706793585	TUBE1	tubulin epsilon 1
1928	ENSG00000163900	293.815035265496	-0.24483420297465	0.13018100005871	-1.88072147905019	0.0600098162753939	0.296237942602582	TMEM41A	transmembrane protein 41A
1929	ENSG00000272410	103.335325584166	0.416078639884854	0.221313563667929	1.88004129972423	0.0601024495199327	0.29654085785511	NA	NA
1930	ENSG00000164219	228.671651926341	0.21403237752343	0.113899384225425	1.87913551051187	0.0602259924946736	0.296900412042232	PGGT1B	protein geranylgeranyltransferase type I subunit beta
1931	ENSG00000171346	290.205493611164	-0.346870846438565	0.184599248298188	-1.87904798982852	0.0602379408171733	0.296900412042232	KRT15	keratin 15
1932	ENSG00000170473	276.174948302466	-0.23201790752346	0.123499215886682	-1.87869943835392	0.060285544558907	0.296980685221878	PYM1	PYM homolog 1, exon junction complex associated factor
1933	ENSG00000104889	162.502715138585	-0.337976003149254	0.179921632761373	-1.8784622947342	0.0603179504932639	0.296986045964497	RNASEH2A	ribonuclease H2 subunit A
1934	ENSG00000133275	428.758520454471	-0.226779861306583	0.12074584998124	-1.87815863933889	0.0603594664163368	0.297036232499285	CSNK1G2	casein kinase 1 gamma 2
1935	ENSG00000109062	1290.66301349001	-0.161811789963304	0.0862296642998953	-1.87652116330343	0.0605837514488226	0.297583293864008	SLC9A3R1	SLC9A3 regulator 1
1936	ENSG00000112624	165.631610988009	0.286823830837363	0.152848990106667	1.87651767039613	0.0605842306094075	0.297583293864008	BICRAL	BRD4 interacting chromatin remodeling complex associated protein like
1937	ENSG00000123815	114.070685504067	-0.326153196963184	0.173815738597981	-1.87643075128855	0.0605961552727406	0.297583293864008	COQ8B	coenzyme Q8B
1938	ENSG00000171316	599.954275689322	0.261058631602635	0.139102503429147	1.87673568172414	0.0605543296120437	0.297583293864008	CHD7	chromodomain helicase DNA binding protein 7
1939	ENSG00000182224	222.669820352478	0.269876620253872	0.14393500002229	1.87498954536477	0.0607941618154654	0.298401157606655	CYB5D1	cytochrome b5 domain containing 1
1940	ENSG00000149483	278.822947741287	-0.198041805050923	0.105648562801598	-1.87453382989066	0.0608568837758008	0.298554489832343	TMEM138	transmembrane protein 138
1941	ENSG00000147955	1212.36357872849	-0.19077818941756	0.1018287787127	-1.87351937074511	0.0609967004079356	0.298852859949119	SIGMAR1	sigma non-opioid intracellular receptor 1
1942	ENSG00000179456	168.987629807466	0.274440412764555	0.146469802951326	1.87369961066825	0.0609718396329741	0.298852859949119	ZBTB18	zinc finger and BTB domain containing 18
1943	ENSG00000239887	165.968144344669	-0.280746857723004	0.149859002404526	-1.87340669041131	0.0610122468482015	0.298852859949119	C1orf226	chromosome 1 open reading frame 226
1944	ENSG00000113361	250.079237392177	-0.212719230617068	0.113563868082371	-1.87312420939006	0.0610512350194852	0.298889448471749	CDH6	cadherin 6
1945	ENSG00000124207	4043.25493285443	-0.0948435682646226	0.0506490393631079	-1.87256401024074	0.0611286150307303	0.298959595841369	CSE1L	chromosome segregation 1 like
1946	ENSG00000248919	203.505339002537	-0.269560918851581	0.143943677520086	-1.87268328484914	0.0611121328893465	0.298959595841369	ATP5MF-PTCD1	ATP5MF-PTCD1 readthrough
1947	ENSG00000115540	382.778513685666	0.38755533038999	0.207082912530669	1.87149835616009	0.061276037505126	0.299371799928444	MOB4	MOB family member 4, phocein
1948	ENSG00000148516	468.98980211326	0.278768688292861	0.148939366182168	1.87169245739839	0.0612491636512834	0.299371799928444	ZEB1	zinc finger E-box binding homeobox 1
1949	ENSG00000270800	190.666668750989	-0.307588939078688	0.164393958332721	-1.8710477087981	0.0613384685345807	0.299522501088274	RPS10-NUDT3	RPS10-NUDT3 readthrough
1950	ENSG00000118894	254.79292624263	-0.215423088751882	0.11517084831866	-1.87046541635119	0.0614192151811015	0.299549315875286	EEF2KMT	eukaryotic elongation factor 2 lysine methyltransferase
1951	ENSG00000130382	507.174462160995	-0.186544140343773	0.099751036308702	-1.87009726662358	0.061470311999716	0.299549315875286	MLLT1	MLLT1 super elongation complex subunit
1952	ENSG00000189266	880.749555599801	0.210784448845402	0.11269966894678	1.87032003567766	0.0614393888818245	0.299549315875286	PNRC2	proline rich nuclear receptor coactivator 2
1953	ENSG00000204856	102.714896393116	-0.271064255260409	0.144900804979138	-1.87068840162368	0.0613882833621709	0.299549315875286	FAM216A	family with sequence similarity 216 member A
1954	ENSG00000161202	713.47561559432	-0.2225887899431	0.119051287874067	-1.86968821520482	0.0615271269840632	0.299672185510977	DVL3	dishevelled segment polarity protein 3
1955	ENSG00000075151	669.811923453267	0.163837516485491	0.0877095893531957	1.86795443569731	0.0617684222557483	0.299923168587436	EIF4G3	eukaryotic translation initiation factor 4 gamma 3
1956	ENSG00000102882	502.870388591389	0.255277681048965	0.136608777207263	1.86867700793234	0.0616677646940793	0.299923168587436	MAPK3	mitogen-activated protein kinase 3
1957	ENSG00000136155	223.978620536927	1.0312824614651	0.552074534352207	1.8680130984038	0.0617602452080218	0.299923168587436	SCEL	sciellin
1958	ENSG00000163701	103.437453961083	-0.734313509601783	0.393008618826833	-1.86844123620947	0.0617005938203608	0.299923168587436	IL17RE	interleukin 17 receptor E
1959	ENSG00000168259	1247.62001546007	-0.139007508360639	0.0743866607257096	-1.86871553319499	0.0616624017667453	0.299923168587436	DNAJC7	DnaJ heat shock protein family (Hsp40) member C7
1960	ENSG00000182774	3908.56255104093	-0.105533106654354	0.0564964509102256	-1.86795993295312	0.0617676559502375	0.299923168587436	RPS17	ribosomal protein S17
1961	ENSG00000070423	296.262387474555	-0.231196476277251	0.123859546019746	-1.8666019996585	0.0619571881484422	0.300017637599221	RNF126	ring finger protein 126
1962	ENSG00000100300	1220.74800407362	-0.159298976437126	0.0853022461422094	-1.86746520333773	0.0618366517021301	0.300017637599221	TSPO	translocator protein
1963	ENSG00000115484	1889.49457463337	-0.0934339606162503	0.050068615947974	-1.86611830279744	0.0620248158005917	0.300017637599221	CCT4	chaperonin containing TCP1 subunit 4
1964	ENSG00000143376	403.148775047312	-0.208695371811639	0.111854421142822	-1.8657766915191	0.062072614675701	0.300017637599221	SNX27	sorting nexin 27
1965	ENSG00000148481	214.282390346394	0.233571710086289	0.125131935792602	1.86660350618581	0.0619569776100082	0.300017637599221	MINDY3	MINDY lysine 48 deubiquitinase 3
1966	ENSG00000159579	398.232389474631	0.225871114536527	0.121046383556422	1.86598812703268	0.0620430266387966	0.300017637599221	RSPRY1	ring finger and SPRY domain containing 1
1967	ENSG00000172590	412.614041581964	-0.172906195630856	0.0926191272683119	-1.86685192066167	0.0619222695790297	0.300017637599221	MRPL52	mitochondrial ribosomal protein L52
1968	ENSG00000176476	110.768271865267	-0.285022070747625	0.152644841512772	-1.8672237327049	0.0618703507247575	0.300017637599221	SGF29	SAGA complex associated factor 29
1969	ENSG00000185236	494.606667378252	-0.190808585608839	0.102262727652189	-1.86586638152081	0.0620600621368458	0.300017637599221	RAB11B	RAB11B, member RAS oncogene family
1970	ENSG00000180902	174.833092887184	0.495829534943839	0.266043829216064	1.86371372117471	0.0623619174733438	0.30126238583786	D2HGDH	D-2-hydroxyglutarate dehydrogenase
1971	ENSG00000180008	407.35877884237	0.179115326356316	0.0961626394385571	1.86262905637861	0.0625144733954372	0.301691985348057	SOCS4	suppressor of cytokine signaling 4
1972	ENSG00000196872	379.890107694212	0.193343728180638	0.10379016369671	1.86283286676005	0.062485784348994	0.301691985348057	CRACDL	CRACD like
1973	ENSG00000137054	292.388407732211	-0.197340488657545	0.106020110106265	-1.86134959169301	0.0626948241785055	0.302101126872341	POLR1E	RNA polymerase I subunit E
1974	ENSG00000170786	122.165122404175	0.2784284864992	0.149580871414494	1.8613909911493	0.0626889818658912	0.302101126872341	SDR16C5	short chain dehydrogenase/reductase family 16C member 5
1975	ENSG00000204310	603.314538389521	-0.144255972977082	0.0774903832509981	-1.86159839356871	0.0626597199062094	0.302101126872341	AGPAT1	1-acylglycerol-3-phosphate O-acyltransferase 1
1976	ENSG00000119408	383.528430578085	-0.228645066914572	0.122893199158273	-1.86051847035166	0.0628122077295251	0.302513034991918	NEK6	NIMA related kinase 6
1977	ENSG00000155189	616.275561160229	-0.216169042745082	0.116223295787626	-1.85994590224052	0.062893180140166	0.302749252420911	AGPAT5	1-acylglycerol-3-phosphate O-acyltransferase 5
1978	ENSG00000112992	1412.81552176545	0.209691590893449	0.112779311259044	1.85930902177444	0.062983348945354	0.30302947643267	NNT	nicotinamide nucleotide transhydrogenase
1979	ENSG00000080189	733.876685369722	0.14188566396075	0.0763597259000396	1.85812170340277	0.0631517334304032	0.303231688948082	SLC35C2	solute carrier family 35 member C2
1980	ENSG00000162734	1204.12115546005	-0.240944783480857	0.129645215291177	-1.85849345029592	0.0630989726370718	0.303231688948082	PEA15	proliferation and apoptosis adaptor protein 15
1981	ENSG00000180530	847.738785466278	0.195644582716576	0.105259292047369	1.85869179728601	0.0630708368211456	0.303231688948082	NRIP1	nuclear receptor interacting protein 1
1982	ENSG00000276023	223.794082377096	-0.21499542954618	0.115706464358444	-1.85811078696651	0.0631532833146116	0.303231688948082	DUSP14	dual specificity phosphatase 14
1983	ENSG00000119403	618.848522953799	-0.180658102322515	0.0972715772739253	-1.85725478485627	0.0632749139528535	0.303661947882039	PHF19	PHD finger protein 19
1984	ENSG00000057019	5879.86135889685	0.160938935430833	0.0866858222386613	1.85657736495525	0.0633713067382025	0.303970714111469	DCBLD2	discoidin, CUB and LCCL domain containing 2
1985	ENSG00000213465	681.389204304885	-0.121830476934072	0.0656367802446252	-1.85613121911245	0.0634348568615901	0.304121712648361	ARL2	ADP ribosylation factor like GTPase 2
1986	ENSG00000119280	219.236792109623	-0.239034488832529	0.128918619153679	-1.85415024146035	0.063717668545285	0.305323219209165	C1orf198	chromosome 1 open reading frame 198
1987	ENSG00000001167	362.629511968974	0.194856154499729	0.105105049324127	1.85391811100173	0.0637508764129197	0.30532806112309	NFYA	nuclear transcription factor Y subunit alpha
1988	ENSG00000167257	252.481161315218	0.23770036743442	0.128242259276641	1.85352604340554	0.06380699685639	0.305442580105576	RNF214	ring finger protein 214
1989	ENSG00000265681	5751.65411797768	-0.081568152555409	0.0440194498607265	-1.85300254350027	0.0638819940919612	0.305647300693274	RPL17	ribosomal protein L17
1990	ENSG00000117500	1108.30372041149	0.139702544428142	0.0754194305023628	1.85234154511105	0.0639767935073763	0.305792304854057	TMED5	transmembrane p24 trafficking protein 5
1991	ENSG00000166783	589.846250279016	0.321306906926012	0.173454272111852	1.852401229523	0.0639682288883599	0.305792304854057	MARF1	meiosis regulator and mRNA stability factor 1
1992	ENSG00000101150	2660.34223904134	-0.124692055816688	0.0673354422495298	-1.85180421559582	0.0640539420916422	0.306006817559215	TPD52L2	TPD52 like 2
1993	ENSG00000166716	397.605800515561	-0.190584625500376	0.102931662278673	-1.85156463309021	0.0640883655719316	0.306017105094979	ZNF592	zinc finger protein 592
1994	ENSG00000116221	860.847727814765	-0.13071343084077	0.0706202824717446	-1.85093327675472	0.0641791527222967	0.3062963790969	MRPL37	mitochondrial ribosomal protein L37
1995	ENSG00000124802	219.079070599766	-0.249695248561874	0.134931161459107	-1.85053805111985	0.0642360390054987	0.306413660910032	EEF1E1	eukaryotic translation elongation factor 1 epsilon 1
1996	ENSG00000157827	405.019880582489	0.216363564173658	0.116963006715957	1.84984612014203	0.0643357314135812	0.306580774369342	FMNL2	formin like 2
1997	ENSG00000160813	167.801439157167	-0.272708140190093	0.14741234801781	-1.8499680919345	0.0643181486284269	0.306580774369342	PPP1R35	protein phosphatase 1 regulatory subunit 35
1998	ENSG00000122952	995.761554779203	-0.113395512770958	0.0613161013592291	-1.84935947095877	0.064405923594448	0.306674010067763	ZWINT	ZW10 interacting kinetochore protein
[truncated: 11,458 more rows]

## Sheet: Table S3A
Table S3A. GSEA analysis of the up- and downregulated genes in BioCarta gene sets. (FGFR1 knockdown in Hs766T cell line; Related to Figure 2 and Supplemental Figure S3)
Name	pval	padj	log2err	ES	NES	size	leadingEdge
BIOCARTA_NPP1_PATHWAY	0.00301304	0.616234	0.431708	0.879242	1.69401	6	c("COL4A2", "SPP1", "ENPP1", "COL4A6")
BIOCARTA_FIBRINOLYSIS_PATHWAY	0.00693528	0.616234	0.407018	0.880371	1.63603	5	c("SERPINB2", "SERPINE1")
BIOCARTA_DICER_PATHWAY	0.00827859	0.616234	0.38073	0.872239	1.62092	5	c("AGO2", "AGO3", "DICER1", "AGO4", "AGO1")
BIOCARTA_AKAP13_PATHWAY	0.0103619	0.616234	0.38073	0.756777	1.64566	9	c("LPAR2", "LPAR3", "LPAR1", "AKAP13", "PRKACB")
BIOCARTA_PARKIN_PATHWAY	0.0141414	0.616234	0.38073	0.827069	1.59349	6	c("SNCA", "SEPTIN5")
BIOCARTA_NKT_PATHWAY	0.0162311	0.616234	0.352488	0.722999	1.62276	10	c("CCR4", "TGFB3", "IL18R1", "IFNGR2")
BIOCARTA_RHO_PATHWAY	0.0177123	0.616234	0.352488	-0.61183	-1.70361	19	c("ARHGEF5", "ARHGAP4", "PIP5K1B", "BAIAP2")
BIOCARTA_SM_PATHWAY	0.0213007	0.616234	0.352488	-0.638451	-1.6192	14	c("U2AF1", "SRSF2", "SNRNP70", "SNRPA", "SNRPF")
BIOCARTA_HDAC_PATHWAY	0.0215755	0.616234	0.352488	0.587844	1.58482	21	c("IGF1R", "MAP2K6", "NFATC2", "NFATC1", "PIK3CG", "PPP3CB", "PPP3CA", "PPP3CC", "MAPK14", "PIK3CA", "CABIN1")
BIOCARTA_MET_PATHWAY	0.0234309	0.616234	0.352488	0.537337	1.56263	30	c("MET", "GAB1", "PIK3CG", "PAK1", "MAPK3", "RASA1", "CRK", "DOCK1", "RAPGEF1", "PTK2B", "PIK3CA")
BIOCARTA_INTRINSIC_PATHWAY	0.0287597	0.636821	0.352488	0.704106	1.53112	9	c("COL4A2", "F5", "F12", "COL4A6", "PROS1", "COL4A5", "COL4A1")
BIOCARTA_CALCINEURIN_PATHWAY	0.0290565	0.636821	0.352488	0.596491	1.54611	17	c("NFATC2", "NFATC1", "PPP3CB", "PRKCA", "SP1", "PPP3CA", "PPP3CC")
BIOCARTA_GPCR_PATHWAY	0.0324729	0.645833	0.321776	0.532436	1.48671	26	c("NFATC2", "NFATC1", "RPS6KA3", "PPP3CB", "MAPK3", "CREB1", "PRKACB", "PRKCA", "PPP3CA", "PPP3CC")
BIOCARTA_RANMS_PATHWAY	0.0430017	0.645833	0.321776	-0.652443	-1.51345	10	c("AURKA", "RANBP1", "RAN", "TPX2", "RANGAP1", "KPNA2")
BIOCARTA_PAR1_PATHWAY	0.0435355	0.645833	0.321776	0.614763	1.5544	15	c("PPP1R12B", "PIK3CG", "GNA13", "PRKCA", "PLCB1", "PTK2B", "PIK3CA", "MAP3K7", "ARHGEF1", "GNAQ", "GNA12", "ROCK1", "PIK3R1")
BIOCARTA_PLATELETAPP_PATHWAY	0.0483455	0.645833	0.321776	0.720587	1.53	8	c("COL4A2", "COL4A6", "COL4A5", "COL4A1")
BIOCARTA_LIS1_PATHWAY	0.0489436	0.645833	0.321776	0.608146	1.53767	15	c("DNAH2", "LRP8")

## Sheet: Table S3B
Table S3B. GSEA analysis of the up- and downregulated genes in GO gene sets. (FGFR1 knockdown in Hs766T cell line; Related to Figure 2 and Supplemental Figure S3)
Name	pval	padj	log2err	ES	NES	size	leadingEdge
GO_STRUCTURAL_CONSTITUENT_OF_RIBOSOME	1.66734e-09	2.14787e-05	0.788187	-0.513554	-2.1325	154	c("RPS26", "RPL28", "RPS4Y1", "RPS2", "MRPS2", "MRPS12", "MRPL4", "MRPL10", "RPL41", "MRPL57", "MRPL2", "MRPS11", "MRPS24", "MRPS9", "RPLP1", "MRPL11", "MRPL46", "MRPL16", "RPS16", "RPL18", "MRPS18C", "MRPS16", "MRPL18", "RPL8", "RPL23", "MRPS7", "MRPL24", "RPL3", "RPL32", "MRPL52", "MRPL12", "MRPS35", "RPL14", "MRPS17", "MRPL41", "RPS6", "MRPS25", "RPL22", "RPL21", "MRPL34", "RPL23A", "RPL11", "…
GO_RIBOSOMAL_SUBUNIT	1.58796e-08	0.000102281	0.733762	-0.481352	-2.07043	179	c("MPV17L2", "ISG15", "RPS26", "RPL28", "MRPL53", "RPS4Y1", "RPS2", "MRPS2", "MRPS12", "MRPS26", "MRPL4", "MRPL10", "RPL41", "MRPL57", "MRPL2", "MRPS11", "MRPS24", "MRPS9", "C12orf65", "RPLP1", "MRPL11", "MRPL46", "MRPL16", "RPS16", "RPL18", "MRPS18C", "MRPS16", "MRPL18", "RPL8", "RPL23", "MRPS7", "MRPL24", "RPL3", "RPL32", "MRPL52", "MRPL12", "MRPS35", "MRPL44", "RPL14", "MRPS17", "MRPL41", "RPS…
GO_RIBOSOME	5.29679e-08	0.000205811	0.719513	-0.442967	-1.925	217	c("RPS6KL1", "MPV17L2", "ISG15", "RPS26", "RPL28", "MRPL53", "RPS4Y1", "AURKAIP1", "RPS2", "MRPS2", "NCK1", "MRPS12", "MRPS26", "MRPL4", "MRPL10", "RPL41", "GADD45GIP1", "ABCF1", "MRPL57", "MRPL2", "MRPS11", "MRPS24", "MRPS9", "C12orf65", "RPLP1", "MRPL11", "MRPL46", "MRPL16", "RPS16", "RPL18", "MRPS18C", "MRPS16", "MRPL18", "RPL8", "RPL23", "MRPS7", "MRPL24", "RPL3", "RPL32", "MRPL52", "MRPL12",…
GO_MOLECULAR_TRANSDUCER_ACTIVITY	6.39064e-08	0.000205811	0.704976	0.394015	1.70698	508	c("CCR4", "ACKR4", "TNFRSF18", "PKHD1L1", "LILRB3", "LPAR2", "MET", "CNR2", "KLRC3", "ADGRG2", "OR5AU1", "IFNAR2", "OR4K17", "LPAR3", "TAPT1", "UNC5A", "TAS2R5", "ERBB3", "NPFFR1", "IGF1R", "NPR3", "OR5A1", "OR2A42", "FOLR1", "FGFR4", "AVPR2", "GPR75", "HTR3B", "IL7R", "EPHA10", "OR6Y1", "TNFRSF19", "GPR146", "TNFRSF11B", "TAS1R3", "RTN4R", "GPR65", "PTAFR", "PTPRZ1", "OR8D4", "C5AR1", "PTCH1", "…
HP_ABNORMAL_CSF_METABOLITE_LEVEL	8.75218e-08	0.000223085	0.704976	-0.550002	-2.1617	94	c("NDUFB9", "COA8", "COX14", "TACO1", "DDC", "NDUFA9", "TRAPPC12", "RNASEH2A", "IFIH1", "NDUFAF6", "SLC25A19", "SCO2", "COQ8A", "LIPT1", "NARS2", "MTFMT", "NDUFS6", "RMND1", "GCH1", "TRAF3", "NAXE", "NDUFS3", "MPV17", "MDH2", "C12orf65", "RNASEH2B", "ECHS1", "TXN2", "COX8A", "NDUFB10", "AIFM1", "NDUFAF2", "NGLY1", "COX6B1", "NDUFS8", "SLC2A1", "NDUFS7", "COA3", "NDUFAF8", "NDUFB3", "PNPT1", "NDUF…
GO_MITOCHONDRIAL_PROTEIN_COMPLEX	1.03905e-07	0.000223085	0.704976	-0.415516	-1.84633	245	c("NDUFB9", "MPV17L2", "NDUFC2-KCTD14", "NDUFA9", "CHCHD10", "MRPL53", "ATP5F1D", "TIMM13", "ATP5MC1", "MRPS2", "NDUFA8", "NDUFA3", "MTX1", "IMMP1L", "NDUFS6", "MRPS12", "MRPS26", "MRPL4", "MRPL10", "PPIF", "UQCR10", "TIMM22", "TOMM5", "CHCHD3", "NDUFS3", "ATP5F1E", "MRPL57", "TOMM22", "MRPL2", "ATP5MG", "PDK2", "MRPS11", "UQCRQ", "MRPS24", "MRPS9", "COX5A", "TOMM40", "C12orf65", "NDUFB7", "MRPL1…
GO_LARGE_RIBOSOMAL_SUBUNIT	3.20923e-07	0.000590591	0.674963	-0.521704	-2.08498	112	c("MPV17L2", "RPL28", "MRPL53", "MRPL4", "MRPL10", "RPL41", "MRPL57", "MRPL2", "C12orf65", "RPLP1", "MRPL11", "MRPL46", "MRPL16", "RPL18", "MRPL18", "RPL8", "RPL23", "MRPL24", "RPL3", "RPL32", "MRPL52", "MRPL12", "MRPL44", "RPL14", "MRPL41", "RPL22", "RPL21", "MRPL34", "RPL23A", "RPL11", "MRPL40", "MRPL51", "MRPL55", "RPL10A", "MRPL9", "MRPL37", "RPL35", "UBA52", "RPL38", "MRPS18A", "MRPL39", "RP…
HP_INCREASED_CSF_LACTATE	1.47596e-06	0.00237666	0.643552	-0.562731	-2.14436	76	c("NDUFB9", "COA8", "COX14", "TACO1", "NDUFA9", "TRAPPC12", "NDUFAF6", "SLC25A19", "SCO2", "COQ8A", "LIPT1", "NARS2", "MTFMT", "NDUFS6", "RMND1", "NAXE", "NDUFS3", "MPV17", "MDH2", "C12orf65", "ECHS1", "TXN2", "COX8A", "NDUFB10", "AIFM1", "NDUFAF2", "COX6B1", "NDUFS8", "NDUFS7", "COA3", "NDUFAF8", "NDUFB3", "PNPT1", "NDUFA11", "COX20", "TMEM126B", "NDUFA6", "NDUFB8", "COX10", "NDUFAF4", "SCO1", "…
GO_MITOCHONDRIAL_TRANSLATIONAL_TERMINATION	5.42374e-06	0.00776318	0.610527	-0.523399	-2.03511	89	c("MRPL53", "AURKAIP1", "MRPS2", "ERAL1", "MRPS12", "MRPS26", "MRPL4", "MRPL10", "GADD45GIP1", "MRPL57", "MRPL2", "MRPS11", "MRPS24", "MRPS9", "MRPL11", "MRPL46", "MRPL16", "MRPS18C", "MRPS16", "MRPL18", "MRPS7", "MRPL24", "MRPL52", "MRPL12", "MRPS35", "MRPL44", "MRPS17", "MRPL41", "MTRF1", "MRPS25", "MRPL34", "MRPL40", "MRPL51", "MRPL55", "MRPS33", "MRPS15", "MRPL9", "MRPL37", "PTCD3", "MRPS18A"…
GO_DNA_BINDING_TRANSCRIPTION_FACTOR_ACTIVITY	6.53022e-06	0.00841224	0.610527	0.318762	1.43421	1066	c("FOXI3", "ZNF677", "GATA3", "AKNAD1", "ZNF320", "HOXA6", "ZNF891", "EGR3", "RFX3", "POU2F2", "ZNF844", "ZBTB37", "CARF", "ZNF782", "HSFX1", "ZNF221", "MACC1", "ZNF737", "ZNF821", "ZNF382", "SMAD5", "ZNF493", "IKZF3", "ZNF514", "AKNA", "ZNF555", "SHOX", "ZNF141", "ZNF813", "HMBOX1", "ZNF543", "MYB", "DBP", "POU5F1B", "ZNF678", "BBX", "ZNF566", "ZNF177", "ZBTB20", "GRHL2", "ZNF585B", "ZNF487", "Z…
GO_REGULATORY_REGION_NUCLEIC_ACID_BINDING	7.94081e-06	0.00929941	0.593325	0.315548	1.41892	1080	c("SNCA", "ZNF677", "GATA3", "AKNAD1", "CIITA", "ZNF320", "HOXA6", "ZNF891", "EGR3", "RFX3", "POU2F2", "ZNF844", "ZBTB37", "CARF", "ZNF782", "HSFX1", "ZNF221", "MACC1", "ZNF737", "ZNF821", "ZNF382", "SMAD5", "ZNF493", "IKZF3", "ZNF514", "AKNA", "ZNF555", "ZNF141", "ZNF813", "ZNF543", "MYB", "DBP", "ZNF678", "ZNF566", "ZNF177", "ZBTB20", "GRHL2", "ZNF585B", "ZNF487", "ZNF714", "GRHL1", "ZNF224", "…
GO_ORGANELLE_INNER_MEMBRANE	9.91881e-06	0.0106478	0.593325	-0.314834	-1.49875	482	c("NDUFB9", "MPC2", "COA8", "COQ5", "MTHFD2L", "FAM169A", "SLC25A42", "P2RX5", "MPV17L2", "SLC25A22", "SLC25A20", "SLC25A10", "MTFP1", "NDUFC2-KCTD14", "NDUFA9", "SIRT5", "SPHK2", "SLC25A30", "CHCHD10", "COQ8B", "MRPL53", "BOK", "ATP5F1D", "NUTF2", "NDUFAF6", "AURKAIP1", "SLC25A19", "SCO2", "COQ8A", "TIMM13", "ATAD3B", "ATP5MC1", "MRPS2", "NDUFA8", "NDUFA3", "UQCC2", "LDHD", "SLC25A43", "BDH1", "…
GO_MITOCHONDRIAL_TRANSLATION	1.5342e-05	0.0152027	0.57561	-0.455348	-1.87551	135	c("ALKBH1", "MPV17L2", "TACO1", "MRPL53", "AURKAIP1", "MRPS2", "UQCC2", "ERAL1", "MRPS12", "MRPS26", "RMND1", "MRPL4", "MRPL10", "GADD45GIP1", "MRPL57", "MRPL2", "MRPS11", "UQCC1", "MRPS24", "MRPS9", "MRPL11", "MRPL46", "MRPL16", "MRPS18C", "MRPS16", "MRPL18", "HARS1", "MRPS7", "MRPL24", "NOA1", "MRPL52", "MRPL12", "MRPS35", "MRPL44", "COA3", "MRPS17", "MRPL41", "MTRF1", "MTIF3", "MRPS25", "RPUSD…
GO_G_PROTEIN_COUPLED_RECEPTOR_ACTIVITY	1.72837e-05	0.0154639	0.57561	0.449296	1.75766	178	c("CCR4", "ACKR4", "LPAR2", "CNR2", "ADGRG2", "OR5AU1", "OR4K17", "LPAR3", "TAPT1", "TAS2R5", "NPFFR1", "NPR3", "OR5A1", "OR2A42", "AVPR2", "GPR75", "OR6Y1", "GPR146", "TAS1R3", "GPR65", "PTAFR", "OR8D4", "C5AR1", "ADGRG1", "CCR6", "GPR17", "LGR5", "GPR82", "S1PR2", "OR1I1", "GPR35", "LPAR5", "CASR", "OR2T12", "GPR173", "PROKR1", "GPR161", "HPGD", "OPRM1", "INPP5K", "ADRA2A", "CHRM3", "GPR153", "…
GO_ORGANELLAR_RIBOSOME	1.80064e-05	0.0154639	0.57561	-0.511144	-1.99093	87	c("MPV17L2", "MRPL53", "MRPS2", "MRPS12", "MRPS26", "MRPL4", "MRPL10", "MRPL57", "MRPL2", "MRPS11", "MRPS24", "MRPS9", "C12orf65", "MRPL11", "MRPL46", "MRPL16", "MRPS18C", "MRPS16", "MRPL18", "MRPS7", "MRPL24", "MRPL52", "MRPL12", "MRPS35", "MRPL44", "MRPS17", "MRPL41", "MRPL34", "MRPL40", "MRPL51", "MRPL55", "MRPS33", "MRPS15", "NDUFA7", "MRPL9", "MRPL37", "MRPS18A", "MRPL39", "MRPS34", "MRPS5",…
GO_CALCIUM_ION_BINDING	2.3056e-05	0.018563	0.57561	0.362855	1.54977	421	c("SPOCK1", "SNCA", "ADAMTS13", "HMCN1", "REPS2", "DNASE1L2", "RAB11FIP4", "KCNIP2", "SVEP1", "DNAH7", "VIL1", "PKD2L2", "SNED1", "ENPP1", "CDH1", "ESYT2", "VWCE", "SYT15", "S100A14", "PCDHA9", "NCALD", "JAG1", "RYR2", "CBLB", "CCBE1", "NOTCH2NLB", "PDCD6", "NKD1", "GUCA1B", "CALU", "ADAM8", "VCAN", "PLA2G4C", "DSC3", "EFHC2", "PLSCR4", "ZZEF1", "PCDHB15", "LRP8", "EML1", "PKD2", "DOC2B", "RASGRP…
GO_TRANSLATIONAL_TERMINATION	2.55986e-05	0.0193977	0.57561	-0.493411	-1.95348	105	c("EIF5AL1", "MRPL53", "AURKAIP1", "MRPS2", "ERAL1", "MRPS12", "MRPS26", "MRPL4", "MRPL10", "GADD45GIP1", "MRPL57", "MRPL2", "MRPS11", "MRPS24", "MRPS9", "C12orf65", "GLE1", "MRPL11", "MRPL46", "MRPL16", "MRPS18C", "MRPS16", "MRPL18", "MRPS7", "MRPL24", "MRPL52", "MRPL12", "MRPS35", "MRPL44", "UPF1", "MRPS17", "MRPL41", "MTRF1", "MRPS25", "MRPL34", "MRPL40", "MRPL51", "EIF5A", "MRPL55", "MRPS33",…
GO_CIS_REGULATORY_REGION_SEQUENCE_SPECIFIC_DNA_BINDING	3.02851e-05	0.0216741	0.57561	0.318517	1.41758	829	c("ZNF677", "GATA3", "AKNAD1", "ZNF320", "HOXA6", "EGR3", "RFX3", "POU2F2", "ZBTB37", "CARF", "ZNF782", "HSFX1", "ZNF221", "ZNF737", "ZNF821", "ZNF382", "SMAD5", "ZNF493", "IKZF3", "ZNF514", "AKNA", "ZNF141", "ZNF813", "ZNF543", "MYB", "ZNF678", "ZBTB20", "ZNF585B", "ZNF714", "GRHL1", "ZNF224", "ZNF81", "MYT1L", "ZNF516", "ZNF568", "ZNF805", "ZSCAN18", "PBX4", "ZNF578", "NFATC2", "KLF7", "ZNF708"…
GO_TRANSCRIPTION_REGULATOR_ACTIVITY	5.57646e-05	0.0378084	0.557332	0.29052	1.32314	1477	c("FOXI3", "ZNF677", "GATA3", "AKNAD1", "CIITA", "ZNF320", "HOXA6", "ZNF891", "EGR3", "RFX3", "POU2F2", "ZNF844", "ZBTB37", "CARF", "ZNF782", "HSFX1", "ZNF221", "MACC1", "ZNF737", "ZNF821", "ZNF382", "SMAD5", "ZNF493", "ZFPM2", "IKZF3", "ZNF514", "AKNA", "BEND6", "ZNF555", "SHOX", "ZNF141", "ZNF813", "MYSM1", "HMBOX1", "ZNF543", "MYB", "DBP", "POU5F1B", "ZNF678", "BBX", "ZNF566", "ZNF177", "ZBTB2…
HP_LEUKODYSTROPHY	6.01182e-05	0.0387221	0.557332	-0.477343	-1.87005	92	c("NDUFB9", "CTC1", "TACO1", "AIMP2", "NDUFA9", "RNASEH2A", "IFIH1", "NDUFAF6", "SCO2", "LIPT1", "SLC16A2", "MTFMT", "NDUFS6", "GJC2", "BOLA3", "NDUFS3", "RNASEH2B", "ECHS1", "GTPBP3", "NDUFB10", "NDUFAF2", "DAG1", "NDUFS8", "NDUFS7", "NDUFAF8", "HSPD1", "NDUFB3", "PNPT1", "NDUFA11", "POLR1C", "PYCR2", "TMEM126B", "NDUFA6", "NDUFB8", "NDUFAF4", "LMNB1", "AIMP1", "TREX1", "TUFM", "NDUFA4", "NDUFA2…
GO_MITOCHONDRIAL_ENVELOPE	6.95393e-05	0.0421656	0.538434	-0.284423	-1.38224	681	c("NDUFB9", "ACACB", "MPC2", "COA8", "COQ5", "MTHFD2L", "PLD6", "CPT1C", "BCL2L11", "STARD7", "NRGN", "SLC25A42", "MPV17L2", "GDAP1", "PRELID2", "SLC25A22", "SLC25A20", "SLC25A10", "COX14", "MTFP1", "NDUFC2-KCTD14", "PLA2G2A", "EPHA4", "MX2", "NDUFA9", "SIRT5", "SPHK2", "SLC25A30", "PLEKHN1", "MOAP1", "CHCHD10", "COQ8B", "MRPL53", "BOK", "ATP5F1D", "NDUFAF6", "AURKAIP1", "SLC25A19", "MX1", "BPHL"…
GO_MITOCHONDRIAL_LARGE_RIBOSOMAL_SUBUNIT	7.20109e-05	0.0421656	0.538434	-0.542805	-1.94889	57	c("MPV17L2", "MRPL53", "MRPL4", "MRPL10", "MRPL57", "MRPL2", "C12orf65", "MRPL11", "MRPL46", "MRPL16", "MRPL18", "MRPL24", "MRPL52", "MRPL12", "MRPL44", "MRPL41", "MRPL34", "MRPL40", "MRPL51", "MRPL55", "MRPL9", "MRPL37", "MRPS18A", "MRPL39", "MRPL14", "MRPL32", "MRPL49", "MRPL15", "MRPL3", "NDUFAB1", "MRPL35", "MRPL33", "MRPL28", "MRPL42", "MRPL21", "MRPL48", "MALSU1")
GO_INTRINSIC_COMPONENT_OF_PLASMA_MEMBRANE	8.42396e-05	0.0471815	0.538434	0.313137	1.39788	877	c("CCR4", "KCNK7", "PROM2", "B3GNT3", "ACKR4", "TNFRSF18", "LILRB3", "SLC24A4", "SLC7A2", "LPAR2", "MUC4", "MET", "SSPN", "TRPV3", "ST14", "KCNK3", "CNR2", "ADGRG2", "CD226", "KCNIP2", "IFNAR2", "LPAR3", "UNC5A", "ERBB3", "SLC3A1", "SEMA3C", "NPFFR1", "CLDN1", "IGF1R", "NPR3", "KCNQ1", "FOLR1", "KCNA7", "FGFR4", "NCMAP", "ENPP1", "ESYT2", "SLC22A3", "PCDHA9", "AQP6", "AVPR2", "GPR75", "HTR3B", "E…
HP_LACTIC_ACIDOSIS	9.36377e-05	0.05026	0.538434	-0.408345	-1.69928	149	c("NDUFB9", "TYMP", "COA8", "SLC25A42", "USP18", "COX14", "TACO1", "ATP5F1D", "NDUFAF6", "SLC25A19", "SCO2", "COQ8A", "LIPT1", "NDUFS6", "RMND1", "NAXE", "BOLA3", "SFXN4", "NDUFS3", "ATP5F1E", "PUS1", "GFER", "MPV17", "TRMU", "COX8A", "GTPBP3", "MRPS16", "NDUFB10", "CYC1", "NDUFAF2", "MRPS7", "UQCRFS1", "ATPAF2", "SLC37A4", "COX6B1", "HADH", "CAMKMT", "NDUFS8", "ACAD9", "NDUFS7", "COA3", "NDUFAF8…
GO_SEQUENCE_SPECIFIC_DNA_BINDING	0.000115485	0.0595073	0.538434	0.296449	1.34424	1242	c("FOXI3", "SNCA", "ZNF677", "GATA3", "AKNAD1", "CIITA", "ZNF320", "HOXA6", "ZNF891", "EGR3", "RFX3", "POU2F2", "ZNF844", "ZBTB37", "CARF", "ZNF782", "HSFX1", "ZNF221", "MACC1", "ZNF737", "ZNF821", "ZNF382", "SMAD5", "ZNF493", "IKZF3", "ZNF514", "AKNA", "ZNF555", "SHOX", "ZNF141", "ZNF813", "HMBOX1", "ZNF543", "MYB", "DBP", "ZNF678", "BBX", "ZNF566", "ZNF177", "ZBTB20", "GRHL2", "ZNF585B", "ZNF48…
GO_REPRODUCTIVE_BEHAVIOR	0.000123096	0.0609891	0.518848	-0.749902	-2.03811	18	c("NPAS1", "HDAC4", "KALRN", "PPP1R1B", "THRB")
HP_INCREASED_SERUM_LACTATE	0.000132555	0.0632434	0.518848	-0.414316	-1.71844	147	c("NDUFB9", "COA8", "CARS2", "SLC25A42", "COX14", "TACO1", "SLC7A7", "TWNK", "NDUFA9", "CHCHD10", "NDUFAF6", "SCO2", "COQ8A", "FDX2", "LIPT1", "NARS2", "MTFMT", "RMND1", "NAXE", "SFXN4", "NDUFS3", "PUS1", "COQ4", "UQCRQ", "GOT2", "MDH2", "TRMU", "C12orf65", "ECHS1", "TXN2", "COX8A", "GTPBP3", "MRPS16", "DNAJC19", "AIFM1", "CYC1", "NDUFAF2", "NGLY1", "ATPAF2", "COX6B1", "NDUFS8", "ACAT1", "MRPL44"…
GO_MITOCHONDRIAL_GENE_EXPRESSION	0.000145423	0.0669051	0.518848	-0.386179	-1.61971	165	c("ALKBH1", "MPV17L2", "TACO1", "TWNK", "CHCHD10", "MRPL53", "AURKAIP1", "MRPS2", "UQCC2", "ERAL1", "MRPS12", "MRPS26", "RMND1", "MRPL4", "MRPL10", "MTERF2", "GADD45GIP1", "MRPL57", "PUS1", "MRPL2", "TEFM", "MRPS11", "UQCC1", "MRPS24", "MRPS9", "MTRES1", "MRPL11", "MRPL46", "MRPL16", "MRPS18C", "MRPS16", "MRPL18", "HARS1", "MRPS7", "MRPL24", "NOA1", "MRPL52", "MRPL12", "MRPS35", "SUPV3L1", "MRPL4…
GO_TRANSLATIONAL_ELONGATION	0.000176547	0.0784235	0.518848	-0.431273	-1.76533	131	c("EIF5AL1", "ALKBH1", "DNAJC24", "MRPL53", "AURKAIP1", "MRPS2", "ERAL1", "MRPS12", "MRPS26", "MRPL4", "MRPL10", "GADD45GIP1", "MRPL57", "MRPL2", "MRPS11", "MRPS24", "MRPS9", "EEF1D", "RPLP1", "DPH5", "MRPL11", "MRPL46", "MRPL16", "MRPS18C", "MRPS16", "MRPL18", "DPH7", "MRPS7", "DPH1", "MRPL24", "MRPL52", "EEFSEC", "MRPL12", "MRPS35", "MRPL44", "EEF1B2", "MRPS17", "MRPL41", "MRPS25", "MRPL34", "M…
GO_MITOCHONDRIAL_RESPIRATORY_CHAIN_COMPLEX_ASSEMBLY	0.00020029	0.0860047	0.518848	-0.463138	-1.81502	96	c("NDUFB9", "COA8", "COX14", "TACO1", "NDUFA9", "NDUFAF6", "SCO2", "NDUFA8", "NDUFA3", "UQCC2", "NDUFS6", "UQCR10", "NDUFS3", "UQCC1", "COA4", "NDUFB7", "DMAC2", "NDUFB10", "AIFM1", "NDUFAF2", "DMAC1", "NDUFS8", "ACAD9", "NDUFS7", "COA3", "NDUFAF8", "UQCC3", "SLC25A33", "C12orf73", "NDUFB3", "NDUFA11", "TTC19", "COA1", "COX20", "TMEM126B", "SDHAF3", "ECSIT", "NDUFA6", "NDUFB8", "CHCHD4", "UQCRB",…
GO_INNER_MITOCHONDRIAL_MEMBRANE_PROTEIN_COMPLEX	0.000237815	0.0988237	0.518848	-0.42973	-1.73211	120	c("NDUFB9", "NDUFC2-KCTD14", "NDUFA9", "CHCHD10", "ATP5F1D", "ATP5MC1", "NDUFA8", "NDUFA3", "IMMP1L", "NDUFS6", "PPIF", "UQCR10", "TIMM22", "CHCHD3", "NDUFS3", "ATP5F1E", "ATP5MG", "UQCRQ", "COX5A", "NDUFB7", "DMAC2", "DNAJC19", "NDUFB10", "CHCHD6", "CYC1", "DMAC1", "SLC25A6", "UQCRFS1", "TIMM17B", "ATP5PB", "NDUFS8", "NDUFS7", "UQCC3", "NDUFB3", "NDUFA11", "MICOS10", "PHB2", "ATP5F1C", "NDUFA6",…
HP_MUSCLE_ABNORMALITY_RELATED_TO_MITOCHONDRIAL_DYSFUNCTION	0.00028442	0.114497	0.498493	-0.529814	-1.90492	56	c("NDUFB9", "TYMP", "COA8", "COX14", "TACO1", "TWNK", "FDX2", "NDUFS6", "NDUFS3", "PUS1", "TRMU", "COX8A", "NDUFB10", "NDUFAF2", "COX6B1", "NDUFS8", "NDUFS7", "COA3", "NDUFAF8", "DNA2", "SLC25A4", "NDUFB3", "PNPT1", "NDUFA11", "COX20", "TMEM126B", "NDUFA6", "COX10", "NDUFAF4")
GO_G_PROTEIN_COUPLED_RECEPTOR_SIGNALING_PATHWAY	0.000302756	0.118185	0.498493	0.344533	1.47918	462	c("CCR4", "ACKR4", "SNCA", "LPAR2", "MET", "RASGRF2", "MCF2L", "CNR2", "ADGRG2", "OR5AU1", "OR4K17", "LPAR3", "TAPT1", "TAS2R5", "GNB4", "PDE6B", "NPFFR1", "TMEM145", "NPR3", "DNM1", "OR5A1", "OR2A42", "FRMPD1", "AVPR2", "GPR75", "OR6Y1", "PTHLH", "GPR146", "TAS1R3", "CXCL8", "GPR65", "CCL22", "PTAFR", "OR8D4", "C5AR1", "GUCA1B", "HOMER1", "GNAL", "ADGRG1", "CCR6", "GPR17", "LGR5", "GPR82", "ACP3…
GO_CYTOKINE_RECEPTOR_ACTIVITY	0.000380166	0.144038	0.498493	0.56506	1.80351	49	c("CCR4", "ACKR4", "IFNAR2", "GPR75", "IL7R", "LEPR", "CCR6", "GPR17", "IL11RA", "GFRA2", "IL2RG", "IL31RA", "GPR35", "IL18R1", "IL13RA2", "IL17RC", "IFNAR1")
GO_MITOCHONDRIAL_MATRIX	0.000415885	0.149011	0.498493	-0.295822	-1.39331	437	c("RIDA", "MRM1", "COQ5", "MTHFD2L", "ADHFE1", "CARS2", "MPV17L2", "SHC1", "ALDH5A1", "TWNK", "PDK4", "NDUFA9", "SIRT5", "TST", "DGLUCY", "MRPL53", "ATP5F1D", "ALKBH7", "SCO2", "FDX2", "MPST", "BCAT2", "AADAT", "MRPS2", "LIPT1", "UQCC2", "BDH1", "NARS2", "ERAL1", "MRPS12", "DTYMK", "MRPS26", "MRPL4", "POLDIP2", "MRPL10", "MTHFS", "ALDH1B1", "PPIF", "NAXE", "ACOT2", "CLPP", "AK4", "MTERF2", "ACSF3…
GO_ENVELOPE	0.000437891	0.149011	0.498493	-0.248006	-1.24581	1078	c("RGPD5", "EIF5AL1", "NDUFB9", "BCHE", "TMEM176B", "ACACB", "HPN", "TMEM38A", "RGPD1", "MPC2", "COA8", "COQ5", "DUSP2", "MTHFD2L", "PLD6", "PLCD4", "CPT1C", "BCL2L11", "STARD7", "NRGN", "FAM169A", "SLC25A42", "P2RX5", "MPV17L2", "QRICH2", "GDAP1", "PRELID2", "SLC25A22", "TMC6", "SLC25A20", "TMEM18", "RGPD8", "SLC25A10", "COX14", "MTFP1", "NDUFC2-KCTD14", "MNS1", "NPIPA1", "PLA2G2A", "TMEM97", "E…
GO_PEPTIDE_BIOSYNTHETIC_PROCESS	0.000438754	0.149011	0.498493	-0.278704	-1.35528	609	c("RIDA", "EIF5AL1", "NEURL1", "RGS2", "CARNS1", "NANOS1", "ALKBH1", "BANK1", "CARS2", "EIF4EBP3", "KLHL25", "DNAJC24", "MPV17L2", "PIWIL4", "TACO1", "AIMP2", "HSPB1", "RARA", "PLEKHN1", "MKNK2", "RPS26", "PTBP1", "CALR", "RPL28", "MRPL53", "IL6", "RPS4Y1", "EIF4EBP1", "AURKAIP1", "RPS2", "TARS3", "GGT2", "MRPS2", "ANG", "LARP6", "CNOT10", "PABPC1", "UQCC2", "EIF4ENIF1", "RBM4", "NCK1", "NARS2", …
GO_CELLULAR_COMPONENT_MORPHOGENESIS	0.000439562	0.149011	0.498493	0.324025	1.41293	562	c("MYH14", "SLITRK5", "DNM3", "COBL", "GATA3", "BRSK1", "BMP7", "MYLK3", "LPAR3", "SPP1", "UNC5A", "TRIM46", "VIL1", "FARP1", "SEMA3C", "SRCIN1", "RIMS2", "RIMS1", "NCMAP", "SS18L1", "EPHA10", "ZEB2", "PRKCZ", "RAPH1", "RTN4R", "PTPRZ1", "DOK5", "CDKL3", "MAP1B", "PTCH1", "KLF7", "MYH10", "ZSWIM4", "ULK2", "XK", "APBB2", "ANK2", "LRP8", "PLXNB3", "LAMC2", "ETV1", "FN1", "GFRA2", "VAMP7", "SHOX2",…
GO_CELL_PART_MORPHOGENESIS	0.000466901	0.154221	0.498493	0.326944	1.41705	507	c("MYH14", "SLITRK5", "DNM3", "COBL", "GATA3", "BRSK1", "BMP7", "LPAR3", "SPP1", "UNC5A", "TRIM46", "VIL1", "FARP1", "SEMA3C", "SRCIN1", "RIMS2", "RIMS1", "SS18L1", "EPHA10", "ZEB2", "PRKCZ", "RAPH1", "RTN4R", "PTPRZ1", "DOK5", "CDKL3", "MAP1B", "PTCH1", "KLF7", "MYH10", "ZSWIM4", "ULK2", "XK", "APBB2", "LRP8", "PLXNB3", "LAMC2", "ETV1", "FN1", "GFRA2", "VAMP7", "SHOX2", "SPG11", "NEK3", "CDKL5",…
GO_CYTOSOLIC_LARGE_RIBOSOMAL_SUBUNIT	0.000486329	0.156622	0.498493	-0.519677	-1.85522	54	c("RPL28", "RPL41", "RPLP1", "RPL18", "RPL8", "RPL23", "RPL3", "RPL32", "RPL14", "RPL22", "RPL21", "RPL23A", "RPL11", "RPL10A", "RPL35", "UBA52", "RPL38", "RPL37", "RPL36A", "RPL26", "RPL30", "RPL13A", "RPL29", "RPL12", "RPLP0", "RPLP2", "RPL27", "RPL19", "RPL4", "RPL15", "RPL7A", "RPL39", "RPL18A", "RPL36AL", "RPL17", "RPL27A", "RPL36", "RPL26L1", "RPL7", "MRPL1", "RPL31")
HP_PLEURAL_EFFUSION	0.000503749	0.158275	0.477271	0.607599	1.81843	37	c("CTRC", "SPP1", "TAPT1", "SPINK1", "CCBE1", "HFE", "ERAP1", "GPR35", "MST1", "CBL", "HLA-DRB1", "RIT1", "TCF4", "BMP2", "TSC2", "HLA-B", "BCL2", "CD46")
GO_IMMUNE_RECEPTOR_ACTIVITY	0.000525745	0.161253	0.477271	0.542053	1.77606	56	c("CCR4", "ACKR4", "IFNAR2", "GPR75", "IL7R", "C5AR1", "LEPR", "CCR6", "GPR17", "IL11RA", "GFRA2", "IL2RG", "IL31RA", "GPR35", "IL18R1", "IL13RA2", "HLA-DRB1", "IL17RC", "IFNAR1")
HP_ABNORMAL_PLEURA_MORPHOLOGY	0.000569231	0.170531	0.477271	0.563369	1.80691	50	c("CTRC", "SPP1", "TAPT1", "SPINK1", "CCBE1", "HFE", "ERAP1", "GPR35", "MST1", "CBL", "HLA-DRB1", "DICER1", "DNASE1", "RIT1", "TCF4", "BMP2", "GUSB", "TSC2")
GO_RESPIRATORY_CHAIN_COMPLEX	0.000691317	0.202399	0.477271	-0.473682	-1.73721	67	c("NDUFB9", "NDUFC2-KCTD14", "NDUFA9", "NDUFA8", "NDUFA3", "NDUFS6", "UQCR10", "COX7B", "NDUFS3", "UQCRQ", "COX5A", "NDUFB7", "COX8A", "DMAC2", "NDUFB10", "CYC1", "DMAC1", "UQCRFS1", "COX6B1", "NDUFS8", "NDUFS7", "UQCC3", "NDUFB3", "NDUFA11", "NDUFA6", "NDUFB8", "UQCRB", "NDUFA7", "NDUFS5", "NDUFC2", "NDUFA4", "NDUFA2", "NDUFAB1", "COX6A1", "BCS1L", "NDUFB2", "SDHB", "NDUFA12", "COX4I1", "NDUFB11…
GO_NUCLEAR_TRANSCRIBED_MRNA_CATABOLIC_PROCESS_NONSENSE_MEDIATED_DECAY	0.00073952	0.210656	0.477271	-0.412484	-1.66606	119	c("RPS26", "DHX34", "RPL28", "SMG5", "RPS4Y1", "RPS2", "PABPC1", "RPL41", "PYM1", "PPP2R1A", "NCBP1", "RPLP1", "RPS16", "RPL18", "RPL8", "RPL23", "RPL3", "RPL32", "UPF2", "RPL14", "UPF1", "RPS6", "RPL22", "RPL21", "RPL23A", "RPL11", "RPS5", "RPL10A", "RPSA", "RPS28", "RPL35", "UBA52", "RPL38", "RPS11", "RPL37", "RPL36A", "CASC3", "RPL26", "RPL30", "RPS4X", "RPL13A", "RPS15", "RPL29", "SMG9", "UPF…
GO_ANAPHASE_PROMOTING_COMPLEX_DEPENDENT_CATABOLIC_PROCESS	0.000752227	0.210656	0.477271	-0.457552	-1.74962	78	c("UBE2S", "AURKB", "ANAPC11", "UBE2C", "PSMD9", "ANAPC10", "AURKA", "PLK1", "PSMD8", "PTTG1", "FZR1", "PSME2", "PSMF1", "ANAPC7", "ANAPC5", "PSMA5", "UBA52", "BUB1B", "ANAPC16", "PSMC5", "CDK2", "ANAPC15", "UBB", "PSMD5", "PSMA7", "CCNB1", "MAD2L1", "PSMB3", "PSMB7", "CDC16", "FBXO5", "UBC", "CDK1", "PSMB6", "PSMD11", "PSMD10", "CUL3", "PSMC4", "PSMA1", "PSMC3", "CDC23", "CDC20", "PSMB10", "PSME…
GO_MITOCHONDRION_ORGANIZATION	0.000789155	0.216296	0.477271	-0.281405	-1.35275	512	c("NDUFB9", "TYMP", "PYCARD", "COA8", "ATP2A1", "RAB3A", "PLD6", "BCL2L11", "PRMT6", "GDAP1", "COX14", "RHOU", "MTFP1", "TACO1", "CIDEB", "TWNK", "PRKN", "MX2", "MLLT11", "NDUFA9", "HIP1R", "DDHD2", "SIRT5", "PLAUR", "MOAP1", "IFIT2", "ATP5IF1", "MICALL2", "CHCHD10", "TRAFD1", "BOK", "BBC3", "RAC2", "ATP5F1D", "NDUFAF6", "MX1", "ALKBH7", "SCO2", "TIMM13", "ATAD3B", "ATP5MC1", "NDUFA8", "NDUFA3", …
GO_C_PALMITOYLTRANSFERASE_ACTIVITY	0.000879251	0.235923	0.477271	0.919502	1.72545	5	c("SPTSSB", "SPTLC3", "SPTLC2")
GO_POSITIVE_REGULATION_OF_PODOSOME_ASSEMBLY	0.000907338	0.235923	0.477271	-0.881999	-1.82045	7	ARHGEF5
GO_EAR_MORPHOGENESIS	0.000932492	0.235923	0.477271	-0.450678	-1.71737	76	c("FGFR1", "LHFPL5", "TCAP", "HPN", "SOBP", "FZD3", "FOXI1", "LRIG1", "PAX8", "EDN1", "GATA2", "MSX1", "DVL1", "OTX1", "SIX1", "TRIOBP", "TBX1", "TPRN", "PRKRA", "OSR1", "NOG", "FZD2")
GO_TRANSLATIONAL_INITIATION	0.000934022	0.235923	0.477271	-0.356621	-1.53271	180	c("ALKBH1", "BANK1", "EIF4EBP3", "KLHL25", "HSPB1", "RPS26", "RPL28", "RPS4Y1", "EIF4EBP1", "RPS2", "PABPC1", "RBM4", "NCK1", "MTFMT", "RPL41", "EIF3F", "CCL5", "ATF4", "NCBP1", "RPLP1", "GLE1", "RPS16", "RPL18", "EIF3J", "RPL8", "RPL23", "RXRA", "RPL3", "EIF3CL", "RPL32", "MIF4GD", "RPL14", "RPS6", "MTIF3", "RPL22", "RPL21", "RPL23A", "RPL11", "YTHDF1", "RPS5", "RPL10A", "EIF3M", "RPSA", "DENR",…
GO_O_GLYCAN_PROCESSING	0.000976798	0.241983	0.45506	0.552824	1.73877	45	c("B3GNT3", "MUC4", "MUC17", "GALNT6", "MUC3A", "GALNT15", "GCNT4", "MUC20", "MUC1", "B3GNT5", "GALNT5", "GALNT9", "CHST4", "C1GALT1C1L", "GALNT1", "GALNT4", "ST3GAL1", "GALNT11", "B3GNT2", "POMGNT1", "XXYLT1")
GO_CELL_COMMUNICATION_INVOLVED_IN_CARDIAC_CONDUCTION	0.0010143	0.243477	0.45506	0.609112	1.78857	33	c("KCNQ1", "RYR2", "ATP1B2", "ANK2", "DSP", "CXADR", "PDE4D", "GJA1", "DSG2", "KCNN2", "FKBP1B", "CACNA1D", "SCN1B", "PRKACA", "DSC2")
GO_ODORANT_BINDING	0.00103314	0.243477	0.45506	0.896119	1.73069	6	c("OR5AU1", "OR5A1", "OR8D4", "OR5AS1")
GO_METAL_ION_TRANSMEMBRANE_TRANSPORTER_ACTIVITY	0.00104943	0.243477	0.45506	0.383975	1.52843	213	c("KCNK7", "SLC24A4", "TRPV3", "KCNK3", "SLC9A2", "KCNJ12", "KCNIP2", "SLC10A6", "ZDHHC17", "PKD2L2", "KCNQ1", "KCNA7", "SLC22A3", "RYR2", "ATP1B2", "TPCN2", "CATSPER2", "SLC9B2", "PKD2", "SLC4A8", "GRIN2A", "SLC9A4", "ATP2C2", "ANXA9", "MFSD2A", "KCNN3", "OPRM1", "NIPAL4", "ATP2B4", "NIPAL3", "SLC34A3", "AQP1", "PSEN1", "SLC12A6", "KCNMB1", "KCNMB3", "SLC24A1", "KCNC4", "CACNG6", "SLC38A2", "SLC…
HP_ABNORMAL_LEFT_VENTRICULAR_OUTFLOW_TRACT_MORPHOLOGY	0.00109296	0.243477	0.45506	-0.761536	-1.87496	13	c("FGFR1", "SMAD6", "IFIH1")
GO_NEUROGENESIS	0.00110116	0.243477	0.45506	0.286375	1.29334	1164	c("CCR4", "SLITRK5", "SPOCK1", "DNM3", "COBL", "ESRP1", "GATA3", "BRSK1", "MET", "BMP7", "RSPO2", "KCNIP2", "LPAR3", "SPP1", "WNT9B", "UNC5A", "TRIM46", "MAGI2", "RP1", "FARP1", "ERBB3", "SEMA3C", "GLDN", "SRCIN1", "SLC44A4", "RIMS2", "AKNA", "BEND6", "RIMS1", "FOLR1", "NCMAP", "BRINP3", "CDH1", "MYB", "SS18L1", "NAV1", "EPHA10", "JAG1", "ZEB2", "PRKCZ", "ATP1B2", "RAPH1", "MYT1L", "RTN4R", "TNC"…
GO_CARDIAC_NEURAL_CREST_CELL_DEVELOPMENT_INVOLVED_IN_OUTFLOW_TRACT_MORPHOGENESIS	0.00110795	0.243477	0.45506	0.86012	1.75045	7	c("BMP7", "SEMA3C", "FOLR1", "JAG1")
GO_CELL_MORPHOGENESIS	0.00111513	0.243477	0.45506	0.302652	1.34243	762	c("MYH14", "SLITRK5", "DNM3", "PALM2AKAP2", "COBL", "GATA3", "BRSK1", "MET", "ST14", "BMP7", "LPAR3", "SPP1", "UNC5A", "TRIM46", "VIL1", "FARP1", "SEMA3C", "SRCIN1", "RIMS2", "RIMS1", "GRHL2", "SS18L1", "IL7R", "EPHA10", "ZEB2", "PRKCZ", "RAPH1", "RTN4R", "PTPRZ1", "DOK5", "FER", "SSH1", "CDKL3", "MAP1B", "PTCH1", "KLF7", "ADAM8", "MYH10", "ZSWIM4", "ULK2", "XK", "APBB2", "LRP8", "PLXNB3", "LAMC2…
GO_CYTOSOLIC_RIBOSOME	0.0012246	0.259547	0.45506	-0.413772	-1.6343	102	c("ISG15", "RPS26", "RPL28", "RPS4Y1", "RPS2", "RPL41", "MRPS11", "RPLP1", "RPS16", "RPL18", "RPL8", "RPL23", "RPL3", "RPL32", "RPL14", "RPS6", "RPL22", "RPL21", "RPL23A", "RPL11", "RPS5", "NUFIP1", "RPL10A", "RPSA", "RPS28", "APOD", "RPL35", "UBA52", "RPL38", "RPS11", "RPL37", "RPL36A", "RPL26", "RPL30", "RPS4X", "RPL13A", "RPS15", "RPL29", "RPL12", "RPLP0", "RPLP2", "RPL27", "RPS27", "RPS17", "…
GO_RESPIRASOME	0.00122903	0.259547	0.45506	-0.449559	-1.71719	80	c("NDUFB9", "NDUFC2-KCTD14", "NDUFA9", "NDUFA8", "NDUFA3", "NDUFS6", "COX7A2L", "UQCR10", "RAB5IF", "COX7B", "NDUFS3", "UQCRQ", "COX5A", "NDUFB7", "CYCS", "COX8A", "DMAC2", "NDUFB10", "CYC1", "DMAC1", "UQCRFS1", "COX6B1", "NDUFS8", "NDUFS7", "UQCC3", "HIGD1A", "NDUFB3", "NDUFA11", "TTC19", "NDUFA6", "NDUFB8", "UQCRB", "NDUFA7", "NDUFS5", "OXA1L", "NDUFC2", "NDUFA4", "NDUFA2", "NDUFAB1", "COX6A1",…
GO_NADH_DEHYDROGENASE_COMPLEX_ASSEMBLY	0.00132428	0.2695	0.45506	-0.497679	-1.80436	59	c("NDUFB9", "NDUFA9", "NDUFAF6", "NDUFA8", "NDUFA3", "NDUFS6", "NDUFS3", "NDUFB7", "DMAC2", "NDUFB10", "NDUFAF2", "DMAC1", "NDUFS8", "ACAD9", "NDUFS7", "NDUFAF8", "NDUFB3", "NDUFA11", "COA1", "TMEM126B", "ECSIT", "NDUFA6", "NDUFB8", "NDUFAF4", "NDUFA7", "TIMM21", "NDUFS5", "OXA1L", "NDUFC2", "NDUFA2", "NDUFAB1", "BCS1L", "NDUFB2", "TIMMDC1", "NDUFA12", "NDUFB11", "NDUFA10")
GO_COLLATERAL_SPROUTING	0.00133368	0.2695	0.45506	0.67083	1.81995	22	c("COBL", "LPAR3", "SPP1", "ZEB2", "ULK2", "SEMA4D", "LRP1", "WNT3", "EFNA5", "HDAC6")
GO_BASOLATERAL_PLASMA_MEMBRANE	0.00133892	0.2695	0.45506	0.394947	1.5432	173	c("PROM2", "MYO1D", "MET", "ST14", "ERBB3", "CLDN1", "KCNQ1", "FOLR1", "CLDN7", "ENPP1", "C5AR1", "LEPR", "MUC20", "SLC9B2", "ANK2", "SLC19A1", "TF", "PKD2", "LDLR", "CA11", "CEACAM1", "SLC9A4", "CASR", "DISP1", "SLC4A1", "CLDN4", "DSP", "HPGD", "CADM1", "ADRA2A", "CXADR", "SLC14A1", "SLCO1B1", "CHRM3", "ATP2B4", "AQP1", "SLC12A6", "LRP1", "ABCC5", "ERBB2", "MST1R", "EPPK1", "SLC6A6")
GO_CARDIAC_NEURAL_CREST_CELL_MIGRATION_INVOLVED_IN_OUTFLOW_TRACT_MORPHOGENESIS	0.00139142	0.275238	0.45506	0.91245	1.71222	5	c("BMP7", "SEMA3C", "FOLR1")
GO_PARENTAL_BEHAVIOR	0.00142163	0.275238	0.45506	-0.882422	-1.75035	6	c("NPAS1", "KALRN")
GO_MITOCHONDRIAL_TRANSPORT	0.00143153	0.275238	0.45506	-0.321542	-1.42543	243	c("ACACB", "MPC2", "BCL2L11", "GDAP1", "SLC25A22", "SLC25A20", "SLC25A10", "RHOU", "PRKN", "HIP1R", "SLC25A30", "TST", "MOAP1", "ATP5IF1", "MICALL2", "CHCHD10", "BOK", "BBC3", "RAC2", "ATP5F1D", "ALKBH7", "TIMM13", "ATP5MC1", "IMMP1L", "BAG3", "PPIF", "TIMM22", "SFXN4", "FZD5", "TOMM5", "RHOT2", "ATP5F1E", "USP36", "TOMM22", "BMF", "NMT1", "PRKAA2", "ATP5MG", "TOMM40", "COX5B", "TMEM14A", "UBE2L3…
GO_AMIDE_BIOSYNTHETIC_PROCESS	0.00162486	0.304283	0.45506	-0.261783	-1.28215	725	c("DEGS2", "RIDA", "EIF5AL1", "GAL3ST1", "NEURL1", "ACACB", "RGS2", "SMPD3", "CARNS1", "PPT2", "MPC2", "NANOS1", "ELOVL7", "ALKBH1", "BANK1", "B3GALT4", "CARS2", "EIF4EBP3", "KLHL25", "DNAJC24", "MPV17L2", "PIWIL4", "TACO1", "AIMP2", "HSPB1", "PDK4", "RARA", "SPHK2", "PLEKHN1", "MKNK2", "RPS26", "PTBP1", "ASNS", "CALR", "RPL28", "MRPL53", "IL6", "RPS4Y1", "EIF4EBP1", "AURKAIP1", "RPS2", "TARS3", …
GO_CELL_SURFACE	0.00163818	0.304283	0.45506	0.322375	1.38737	468	c("CCR4", "PROM2", "ACKR4", "TNFRSF18", "ADAMTS13", "EPPIN", "LPAR2", "MET", "CPM", "ADGRG2", "CD226", "RSPO2", "LIPG", "PDCD1", "GLDN", "FOLR1", "ENPP1", "MUC17", "HTR3B", "IL7R", "ATP1B2", "RTN4R", "RAET1E", "C5AR1", "TGFB3", "HFE", "MBP", "ADAM8", "LEPR", "CCR6", "BTN3A2", "PLXNB3", "TF", "IL11RA", "GFRA2", "CLEC2D", "LDLR", "GRIN2A", "TGFBR1", "IL2RG", "IL31RA", "VAMP7", "CEACAM1", "TNFRSF9",…
HP_ABNORMALITY_OF_MACULAR_PIGMENTATION	0.00167065	0.304283	0.45506	0.693957	1.78704	19	c("HMCN1", "PDE6B", "RIMS1", "CRX", "RPGR", "VPS13B", "SLC24A1")
GO_REGULATION_OF_DENDRITIC_CELL_DIFFERENTIATION	0.00167708	0.304283	0.45506	-0.82276	-1.76765	8	c("ZBTB46", "TMEM176B", "LGALS9", "AGER")
GO_NEURON_DIFFERENTIATION	0.00178625	0.317319	0.45506	0.285259	1.27629	970	c("SLITRK5", "SPOCK1", "DNM3", "COBL", "ESRP1", "GATA3", "BRSK1", "MET", "BMP7", "RSPO2", "KCNIP2", "LPAR3", "SPP1", "WNT9B", "UNC5A", "TRIM46", "MAGI2", "RP1", "FARP1", "SEMA3C", "GLDN", "SRCIN1", "SLC44A4", "RIMS2", "BEND6", "RIMS1", "FOLR1", "BRINP3", "CDH1", "SS18L1", "EPHA10", "JAG1", "ZEB2", "PRKCZ", "ATP1B2", "RAPH1", "MYT1L", "RTN4R", "TNC", "PTPRZ1", "DOK5", "DNMT3B", "PBX4", "NKD1", "CD…
GO_MITOCHONDRION	0.00179819	0.317319	0.45506	-0.229468	-1.16965	1428	c("RIDA", "NDUFB9", "NACC2", "HSH2D", "ACACB", "RGS2", "VASN", "MRM1", "PYCARD", "MPC2", "COA8", "ATP2A1", "COQ5", "MTHFD2L", "PLD6", "C15orf62", "ALKBH1", "CPT1C", "ADHFE1", "BCL2L11", "STARD7", "GPS2", "NRGN", "HSCB", "CARS2", "SLC25A42", "MPV17L2", "DEPP1", "GDAP1", "PRELID2", "SHC1", "SLC25A22", "SLC25A20", "CISD3", "SLC25A10", "COX14", "TMEM8B", "MTFP1", "TACO1", "NDUFC2-KCTD14", "MOBP", "PL…
GO_CELL_MORPHOGENESIS_INVOLVED_IN_DIFFERENTIATION	0.00182919	0.318428	0.45506	0.313274	1.36456	551	c("SLITRK5", "DNM3", "COBL", "GATA3", "BRSK1", "MET", "ST14", "BMP7", "LPAR3", "SPP1", "UNC5A", "TRIM46", "FARP1", "SEMA3C", "SRCIN1", "GRHL2", "SS18L1", "EPHA10", "ZEB2", "RAPH1", "RTN4R", "PTPRZ1", "DOK5", "FER", "CDKL3", "MAP1B", "PTCH1", "KLF7", "MYH10", "ZSWIM4", "ULK2", "XK", "APBB2", "LRP8", "PLXNB3", "LAMC2", "ETV1", "FN1", "BVES", "GFRA2", "CASP9", "VAMP7", "SHOX2", "SPG11", "CDKL5", "GA…
GO_GRANULAR_COMPONENT	0.00187013	0.319151	0.45506	0.904503	1.6973	5	c("CARF", "CDKN2AIP")
GO_NEURAL_CREST_CELL_DIFFERENTIATION	0.00189419	0.319151	0.45506	0.501992	1.68158	63	c("BMP7", "TAPT1", "SEMA3C", "FOLR1", "JAG1", "ZEB2", "FBXL17", "PDCD6", "FN1", "WNT10A", "SEMA4D", "SNAI2", "SEMA3A", "ACVR1", "LRP6", "KBTBD8", "SEMA3G", "FAM172A", "ISL1", "MAPK3", "MEF2C", "SOX9", "KITLG", "NRG1", "SEMA4C")
HP_DECREASED_LEVEL_OF_GABA_IN_SERUM	0.00193875	0.319151	0.45506	0.903216	1.69489	5	c("HFE", "A2M", "NOS3")
GO_RIBOSOME_BIOGENESIS	0.00196459	0.319151	0.431708	-0.306148	-1.39218	297	c("MRM1", "ISG20", "MPV17L2", "PIH1D2", "RRP9", "ZNF658", "RCL1", "RPP25", "RPUSD1", "WDR43", "GNL3L", "EXOSC4", "NOP2", "HELQ", "RPS2", "FAM207A", "BOP1", "MRPS2", "PELP1", "REXO4", "EXOSC5", "SUV39H1", "ERAL1", "EXOSC1", "MRPL10", "SENP3", "TBL3", "USP36", "NPM3", "RBFA", "MRPS11", "NOL6", "ZCCHC4", "IMP3", "DKC1", "NOP16", "NOB1", "DDX54", "MRPL11", "PA2G4", "AATF", "RPS16", "RIOK2", "NOL10", …
GO_NEGATIVE_REGULATION_OF_PATHWAY_RESTRICTED_SMAD_PROTEIN_PHOSPHORYLATION	0.001982	0.319151	0.431708	-0.811567	-1.78807	9	c("LDLRAD4", "SMAD7", "PMEPA1", "SMAD6", "NOG", "PBLD")
HP_LONG_PENIS	0.001982	0.319151	0.431708	-0.817643	-1.75665	8	FGFR1
GO_SMALL_RIBOSOMAL_SUBUNIT	0.00203074	0.322963	0.431708	-0.437929	-1.62963	70	c("ISG15", "RPS26", "RPS4Y1", "RPS2", "MRPS2", "MRPS12", "MRPS26", "MRPS11", "MRPS24", "MRPS9", "RPS16", "MRPS18C", "MRPS16", "MRPS7", "MRPS35", "MRPS17", "RPS6", "RPS5", "RPSA", "MRPS33", "MRPS15", "RPS28", "UBA52", "MRPS18A", "RPS11", "MRPS34", "RPS4X", "RPS15", "MRPS5", "RPS27", "RPS17", "RPS24", "RPS27L", "RPS12", "MRPS18B", "MRPL42", "MRPS6", "RPS15A", "RPS3A", "RPS19", "RPS13", "RPS14", "RP…
HP_FEVER	0.00207567	0.326083	0.431708	0.384149	1.5028	178	c("ADAMTS13", "CTRC", "GAA", "ERCC5", "SPP1", "SPINK1", "COL1A1", "AVPR2", "IL7R", "F5", "NLRP12", "ERAP1", "QDPR", "PTPN3", "IL2RG", "GPR35", "MST1", "SLC4A1", "NOTCH3", "COG6", "LYST", "SLCO1B1", "HLA-DRB1", "ATM", "PMP22", "GALC", "DIS3L2", "TLR3", "SLC19A3", "TCF4", "CYBB", "XIAP", "CHD7", "TSC2", "KIF1B", "LPIN1", "MALT1", "HLA-B", "ERCC4", "ERCC2", "NLRP1", "EIF2B1", "RAG1", "BCL10", "BCL2")
GO_REGULATION_OF_WATER_LOSS_VIA_SKIN	0.0021237	0.329608	0.431708	0.669575	1.79973	21	c("MET", "CLDN1", "GRHL1", "GRHL3", "CLDN4", "KDF1", "KRT16", "CYP26B1", "KRT1", "UGCG")
GO_PLASMA_MEMBRANE_REGION	0.00224782	0.344719	0.431708	0.291993	1.29811	788	c("PROM2", "DNM3", "MYO1D", "HMCN1", "MET", "SSPN", "ST14", "RAB11FIP4", "LRRTM4", "ADGRG2", "AP1S3", "UNC5A", "ZDHHC17", "SHC4", "ERBB3", "SLC3A1", "NAPEPLD", "APBA1", "PDE6B", "CLDN1", "MREG", "CLIC5", "SLC44A4", "RIMS2", "RIMS1", "DNM1", "KCNQ1", "FOLR1", "CLDN7", "ENPP1", "CDH1", "MUC17", "AQP6", "HTR3B", "JAG1", "PRKCZ", "ATP1B2", "C5AR1", "FAM107A", "SLC26A4", "SSH1", "PTCH1", "EPN3", "MYH1…
GO_DEVELOPMENTAL_GROWTH_INVOLVED_IN_MORPHOGENESIS	0.00230332	0.346133	0.431708	0.380577	1.4873	179	c("COBL", "LPAR3", "SPP1", "TRIM46", "MAGI2", "SEMA3C", "RIMS2", "RIMS1", "ZEB2", "PRKCZ", "RAPH1", "RTN4R", "TNC", "NKD1", "CDKL3", "MAP1B", "ULK2", "FN1", "SPG11", "CDKL5", "AUTS2", "SEMA4D", "SEMA3A", "DPYSL2", "FLRT3", "TTL", "LRP1", "POSTN", "LRP6", "WNT3", "PAK1", "SEMA3G", "S1PR1", "EFNA5", "PPP3CB", "C9orf72", "KDM5B", "SHTN1", "MAP3K13", "SIX4")
GO_ACTION_POTENTIAL	0.00231078	0.346133	0.431708	0.476149	1.65454	76	c("MYH14", "CNR2", "KCNIP2", "KCNQ1", "RYR2", "ANK2", "PTPN3", "GPR35", "DSP", "CXADR", "GJA1", "KCNMB3", "CHRNB4", "DSG2", "GPER1", "KCNN2", "FKBP1B", "GRIK2")
GO_REGULATION_OF_SYNAPTIC_VESICLE_CLUSTERING	0.00239058	0.351171	0.431708	0.876393	1.6926	6	c("BRSK1", "MAGI2", "NLGN3")
HP_SKIN_RASH	0.00243004	0.351171	0.431708	0.485947	1.66003	69	c("CIITA", "ERCC5", "SPP1", "LYZ", "ENPP1", "NLRP12", "IL2RG", "SLC4A1", "RFXAP", "HLA-DRB1", "GJA1", "DNASE1", "IL17RC", "APOA1", "CYBB")
HP_ABNORMAL_ACTIVITY_OF_MITOCHONDRIAL_RESPIRATORY_CHAIN	0.00244882	0.351171	0.431708	-0.447089	-1.62793	66	c("NDUFB9", "CARS2", "TACO1", "NDUFA9", "NDUFAF6", "LIPT1", "MTFMT", "NDUFS6", "BOLA3", "NDUFS3", "ATP5F1E", "GFER", "TRMU", "ECHS1", "TXN2", "GTPBP3", "NDUFB10", "NDUFAF2", "NDUFS8", "ACAD9", "NDUFS7", "NDUFAF8", "NDUFB3", "NDUFA11", "TMEM126B", "NDUFA6", "NDUFAF4", "EARS2", "NDUFA4", "NDUFA2", "PDHA1")
GO_SYNDECAN_BINDING	0.00245345	0.351171	0.431708	0.896118	1.68157	5	c("TNC", "GPNMB", "HPSE")
GO_EXTRACELLULAR_MATRIX_STRUCTURAL_CONSTITUENT	0.00257684	0.361863	0.431708	0.451998	1.63002	93	c("MUC4", "HMCN1", "COL4A2", "COL11A2", "COL16A1", "VWA1", "MUC17", "COL1A1", "TNC", "TNXB", "FGL2", "MUC3A", "VCAN", "LAMC2", "FN1", "MFAP2", "FBN1", "POSTN", "MATN2", "LUM", "ANOS1", "COL12A1", "LAMA3", "PCOLCE", "CHADL", "HSPG2", "THSD4", "MFGE8", "COL6A2", "FRAS1", "LAMC1", "MMRN1", "MGP", "THBS3", "COL6A1", "COL17A1", "LAMB3", "MXRA5", "MFAP5", "THBS1")
GO_CELL_MOTILITY	0.00258433	0.361863	0.431708	0.278568	1.25685	1122	c("CCR4", "SPOCK1", "ACKR4", "TNFRSF18", "DNAH2", "EPPIN", "GATA3", "MET", "EGR3", "DAPK2", "BMP7", "RFX3", "CNR2", "DNAH7", "TRIM46", "ARMC2", "MAGI2", "VIL1", "ERBB3", "SEMA3C", "CLDN1", "IGF1R", "DNAH11", "SRCIN1", "CCDC40", "FOLR1", "CLDN7", "FGFR4", "MYSM1", "RFFL", "CDH1", "MMP1", "COL1A1", "S100A14", "NAV1", "JAG1", "ZEB2", "PRKCZ", "CCBE1", "ATP1B2", "CXCL8", "PIP5KL1", "CCL22", "PTAFR", …
GO_G_PROTEIN_COUPLED_CHEMOATTRACTANT_RECEPTOR_ACTIVITY	0.00265865	0.365338	0.431708	0.822211	1.7595	8	c("CCR4", "ACKR4", "GPR75", "CCR6", "GPR17", "GPR35")
HP_DECREASED_ACTIVITY_OF_MITOCHONDRIAL_COMPLEX_I	0.0026863	0.365338	0.431708	-0.555078	-1.78627	36	c("NDUFB9", "CARS2", "NDUFS6", "NDUFS3", "TRMU", "TXN2", "GTPBP3", "NDUFB10", "NDUFAF2", "NDUFS8", "ACAD9", "NDUFS7", "NDUFAF8", "NDUFB3", "NDUFA11", "TMEM126B", "NDUFA6", "NDUFAF4", "EARS2")
GO_POSITIVE_REGULATION_OF_ACTIVATED_T_CELL_PROLIFERATION	0.00274306	0.365338	0.431708	-0.665024	-1.77842	17	c("HHLA2", "PYCARD", "AGER", "CD24")
HP_PAROXYSMAL_INVOLUNTARY_EYE_MOVEMENTS	0.00275316	0.365338	0.431708	-0.589019	-1.79777	29	c("NDUFB9", "PSAT1", "NDUFS6", "NDUFS3", "SLC35A2", "NDUFB10", "NDUFAF2", "NDUFS8", "SLC2A1", "NDUFS7", "NDUFAF8", "NDUFB3", "NDUFA11", "TMEM126B", "NDUFA6", "NDUFAF4")
GO_POSITIVE_REGULATION_OF_VASCULAR_ENDOTHELIAL_CELL_PROLIFERATION	0.00278494	0.365338	0.431708	-0.741799	-1.81454	12	c("FGFR1", "APLN", "MDK")
GO_CELL_MIGRATION_INVOLVED_IN_HEART_DEVELOPMENT	0.00279631	0.365338	0.431708	0.737612	1.76031	13	c("BMP7", "SEMA3C", "FOLR1", "BVES", "SNAI2", "FLRT3", "DCHS1")
GO_EXODEOXYRIBONUCLEASE_ACTIVITY	0.00280767	0.365338	0.431708	-0.654428	-1.82098	20	c("TREX2", "ISG20", "EXO1", "EXO5", "APTX", "DCLRE1A", "APEX2", "EXD2", "FEN1", "POLD1", "POLE", "TREX1", "TATDN1", "PLD3", "APEX1", "RAD9A")
HP_MALE_INFERTILITY	0.00285134	0.36731	0.431708	0.664581	1.73773	20	c("ADGRG2", "ARMC2", "ZFPM2", "CATSPER2", "VAMP7", "BRAF", "CTNS", "WWOX", "SOX9")
GO_OXIDATIVE_PHOSPHORYLATION	0.00291098	0.371279	0.431708	-0.374512	-1.52046	123	c("NDUFB9", "NUPR1", "NDUFC2-KCTD14", "NDUFA9", "CHCHD10", "ATP5F1D", "ATP5MC1", "NDUFA8", "NDUFA3", "UQCC2", "NDUFS6", "COX7A2L", "PPIF", "UQCR10", "AK4", "COX7B", "NDUFS3", "ATP5F1E", "TEFM", "ATP5MG", "UQCRQ", "COX5A", "COX5B", "FXN", "NDUFB7", "CYCS", "COX8A", "NDUFB10", "CYC1", "ANTKMT", "ABCD1", "UQCRFS1", "ATP5PB", "COX6B1", "NDUFS8", "NDUFS7", "UQCC3", "SLC25A33", "NDUFB3", "COA6", "COQ9"…
GO_NEGATIVE_REGULATION_OF_MONOOXYGENASE_ACTIVITY	0.00299306	0.378006	0.431708	0.817937	1.75035	8	c("SNCA", "CNR2", "ATP2B4")
GO_COTRANSLATIONAL_PROTEIN_TARGETING_TO_MEMBRANE	0.00308872	0.3863	0.431708	-0.398827	-1.56169	98	c("RPS26", "RPL28", "SRP14", "RPS4Y1", "RPS2", "RPL41", "RPLP1", "RPS16", "RPL18", "RPL8", "RPL23", "RPL3", "RPL32", "RPL14", "SEC61A1", "RPS6", "RPL22", "RPL21", "RPL23A", "RPL11", "RPS5", "RPL10A", "RPSA", "RPS28", "RPL35", "UBA52", "RPL38", "RPS11", "RPL37", "RPL36A", "RPL26", "RPL30", "RPS4X", "RPL13A", "RPS15", "RPL29", "RPL12", "RPLP0", "RPLP2", "RPL27", "RPS27", "RPS17", "RPL19", "RPL4", "…
HP_SUBVALVULAR_AORTIC_STENOSIS	0.00321636	0.398395	0.431708	-0.780399	-1.78096	10	c("FGFR1", "IFIH1")
GO_REGULATION_OF_SYMBIOTIC_PROCESS	0.00339276	0.405743	0.431708	-0.330391	-1.42765	197	c("CDK9", "HPN", "LGALS9", "STAU1", "APOBEC3A", "BCL2L11", "ISG20", "P4HB", "TRIM6", "POLR2L", "IFIT1", "ISG15", "ADARB1", "PRKN", "PLSCR1", "OASL", "PTX3", "TFAP4", "MX1", "PML", "TRIM22", "IFITM3", "PABPC1", "PARP10", "TRIM21", "IFITM2", "TRIM15", "BST2", "POLR2E", "POLR2H", "NR5A2", "VPS4A", "APOBEC3F", "PPID", "POLR2I", "CCL5", "RSAD2", "TRIM5", "TRIM11", "POLR2J", "CTDP1", "MDFIC", "DYNLT1",…
GO_APOLIPOPROTEIN_BINDING	0.00339382	0.405743	0.431708	0.74125	1.73015	12	c("LRP8", "ABCA1", "PCSK9", "VLDLR", "LRP1", "LRP6")
GO_CARDIAC_NEURAL_CREST_CELL_DIFFERENTIATION_INVOLVED_IN_HEART_DEVELOPMENT	0.00339437	0.405743	0.431708	0.793128	1.7497	9	c("BMP7", "SEMA3C", "FOLR1", "JAG1", "MAPK3")
GO_APOPTOTIC_MITOCHONDRIAL_CHANGES	0.00351879	0.405743	0.431708	-0.385869	-1.5408	109	c("PYCARD", "ATP2A1", "BCL2L11", "CIDEB", "PRKN", "MLLT11", "HIP1R", "PLAUR", "MOAP1", "IFIT2", "ATP5IF1", "CHCHD10", "BOK", "BBC3", "ARRB2", "PPIF", "AIFM2", "RHOT2", "BIK", "BMF", "NMT1", "PIM2", "IFI6", "TMEM14A", "FXN", "PMAIP1", "BAX", "BAD", "GPX1", "TRIAP1", "TP73", "ZNF205", "ACAA2", "HIGD1A", "E2F1", "SLC25A4", "HSPD1", "BID", "SLC25A5", "AKT1", "HSPA1A", "GCLC", "YWHAE", "HK2", "CLU", "…
GO_SPERM_PLASMA_MEMBRANE	0.00355182	0.405743	0.431708	0.886592	1.66369	5	c("EPPIN", "CCR6", "ADAM21", "ABHD2")
HP_BROAD_TOE	0.00355239	0.405743	0.431708	-0.48338	-1.61624	44	c("FGFR1", "NPR2", "MEIS2", "GJA5", "DVL1", "PIGL", "TBX1", "NOG", "PPP2R1A", "DVL3", "UBE2A", "SF3B4", "FGFR3", "C2CD3", "CCDC22", "NAA10", "PYCR2", "SUMF1")
GO_REGULATION_OF_BINDING	0.0036056	0.405743	0.431708	-0.290745	-1.31665	304	c("CDK9", "ARHGAP28", "HDAC4", "CLIC2", "DOT1L", "RAMP1", "AGER", "HAND1", "CARD16", "HOXA3", "ZNF462", "MFNG", "TRIM6", "TAF10", "IFIT1", "RAMP2", "SMARCD3", "TCF7L2", "DISC1", "EPHA4", "PRKN", "HIP1R", "RARA", "PLAUR", "IFIT2", "MSX1", "JAK2", "GNL3L", "DVL1", "ARRB1", "CDT1", "PDGFB", "TFAP4", "SNAPIN", "PCBD1", "LOX", "KDM4D", "BAG2", "LARP6", "CAMK1", "MEPCE", "AURKB", "CDCA5", "DNAJB2", "AR…
GO_CHEMOKINE_BINDING	0.00360608	0.405743	0.431708	0.729889	1.74187	13	c("CCR4", "ACKR4", "A2M", "CCR6")
GO_ORGANELLE_ENVELOPE_LUMEN	0.00363951	0.405743	0.431708	-0.414396	-1.59806	84	c("BCHE", "PRELID2", "SIRT5", "CHCHD10", "TIMM13", "CHCHD7", "NDUFA8", "UQCC2", "NLN", "DTYMK", "CACYBP", "THOP1", "CPOX", "LYN", "GFER", "COA4", "NME4", "NDUFB7", "CHCHD2", "CYCS", "SOD1", "AIFM1", "ARL2BP", "TIMM9", "TRIAP1", "TXNIP", "PTGES", "COA6", "PNPT1", "TUBB", "TIMM8B", "SDHAF3", "CHCHD4", "CLPB", "NDUFS5", "ARL2", "PARK7", "GATM")
HP_LIPID_ACCUMULATION_IN_HEPATOCYTES	0.00364805	0.405743	0.431708	-0.397731	-1.5718	104	c("GPD1", "LIPE", "TYMP", "COA8", "SLC22A5", "CARS2", "COX14", "TACO1", "PNPLA2", "RMND1", "CIDEC", "ETFA", "PTRH2", "MPV17", "TRMU", "COX8A", "DNAJC19", "MCCC1", "MRPS7", "NGLY1", "COX6B1", "HADH", "MRPL44", "ACAD9", "HMGCL", "COA3", "HNF4A", "POLD1", "ETFB", "AGPAT2", "COX20", "FBP1", "COX10", "LMNB2", "CLPB", "EARS2", "HADHA", "SCO1", "AKT2", "FARSB", "SKI", "ETFDH", "SAR1B", "ACADVL", "ADK", …
GO_EXTERNAL_SIDE_OF_PLASMA_MEMBRANE	0.0036929	0.405743	0.431708	0.372097	1.45618	174	c("CCR4", "ACKR4", "TNFRSF18", "CD226", "PDCD1", "FOLR1", "MUC17", "IL7R", "ATP1B2", "RTN4R", "RAET1E", "HFE", "LEPR", "CCR6", "BTN3A2", "TF", "IL11RA", "GFRA2", "CLEC2D", "LDLR", "IL2RG", "IL31RA", "TNFRSF9", "ITGA2", "AZGP1", "ABCA1", "MAP3K5", "IL13RA2", "LY6G5B", "ADAM21", "ANTXR2", "HLA-DRB1", "PCSK9", "PECAM1", "CD9", "SPN", "ULBP3", "S1PR1", "EFNA5", "ITGA1", "ITGAE", "MFGE8", "FLT3LG")
GO_NEGATIVE_REGULATION_OF_CYTOKINE_PRODUCTION	0.0037034	0.405743	0.431708	-0.333954	-1.43743	182	c("FGFR1", "SSC5D", "NDRG2", "FOXJ1", "SMAD7", "LGALS9", "PYCARD", "CD84", "HAVCR2", "AGER", "CARD16", "LRRC32", "CD24", "TRAIP", "ISG15", "IDO1", "CPTP", "RARA", "HERC5", "ARRB1", "IFIH1", "IL6", "NUTF2", "HDAC7", "SLC2A10", "VSIR", "DDX58", "ARRB2", "MC1R", "BST2", "UBE2L6")
GO_MELANOCYTE_DIFFERENTIATION	0.00372297	0.405743	0.431708	0.711355	1.71933	14	c("MREG", "ENPP1", "ZEB2", "MEF2C", "MYO5A", "KITLG", "BCL2")
GO_NADH_DEHYDROGENASE_ACTIVITY	0.00374155	0.405743	0.431708	-0.533367	-1.75238	38	c("NDUFB9", "NDUFC2-KCTD14", "NDUFA9", "NDUFA8", "NDUFA3", "NDUFS6", "NDUFS3", "NDUFB7", "NDUFB10", "NDUFAF2", "NDUFS8", "NDUFS7", "NDUFB3", "NDUFA6", "NDUFB8", "NDUFA7", "NDUFS5", "NDUFC2", "NDUFA4", "NDUFA2")
GO_TRANSEPITHELIAL_TRANSPORT	0.00374813	0.405743	0.431708	-0.654855	-1.75122	17	c("BEST1", "SLC1A1", "EDN1", "SLC23A1", "SLC1A3")
GO_RRNA_METABOLIC_PROCESS	0.00385596	0.412831	0.431708	-0.320437	-1.39656	228	c("MRM1", "ISG20", "ERN2", "PIH1D2", "RRP9", "RCL1", "RPP25", "RPUSD1", "WDR43", "EXOSC4", "NOP2", "HELQ", "RPS2", "FAM207A", "BOP1", "PELP1", "REXO4", "DIS3L", "EXOSC5", "SUV39H1", "EXOSC1", "SENP3", "TBL3", "USP36", "NPM3", "RBFA", "MRPS11", "NOL6", "ZCCHC4", "IMP3", "DKC1", "NOB1", "DDX54", "PA2G4", "PELO", "RPS16", "RIOK2", "NOL10", "LYAR", "ERI1", "ISG20L2", "GEMIN4", "IMP4", "EXOSC2", "UTP6…
HP_ABNORMALITY_OF_THE_PLANTAR_SKIN_OF_FOOT	0.00387789	0.412831	0.431708	0.472637	1.60726	67	c("TRPV3", "PTCH1", "LAMC2", "GJB2", "WNT10A", "DSP", "HPGD", "KCNN3", "COG6", "ZNF469", "GJA1", "CREBBP", "PIGN", "KRT16", "KRT1", "RIT1", "LAMA3", "BRAF", "PLEC", "KRT10", "ABCC9", "FGFR2", "FERMT1", "COL17A1", "LAMB3", "C1R")
GO_CILIUM_OR_FLAGELLUM_DEPENDENT_CELL_MOTILITY	0.00392891	0.412831	0.407018	0.502155	1.64802	57	c("DNAH2", "EPPIN", "RFX3", "DNAH7", "ARMC2", "DNAH11", "CCDC40", "EFHC2", "TTC21A", "CCR6", "CATSPER2", "SLC9B2", "DNAH5", "CFAP54", "ATP2B4", "ADCY3", "CFAP44", "BBS2")
GO_INNER_EAR_MORPHOGENESIS	0.00398475	0.412831	0.407018	-0.472128	-1.71734	62	c("FGFR1", "LHFPL5", "TCAP", "HPN", "SOBP", "FZD3", "FOXI1", "LRIG1", "PAX8", "GATA2", "DVL1", "OTX1", "SIX1", "TRIOBP", "TBX1", "TPRN")
HP_APLASIA_HYPOPLASIA_OF_THE_COLON	0.00402214	0.412831	0.407018	-0.890607	-1.67584	5	MYLK
GO_REGULATION_OF_ANION_CHANNEL_ACTIVITY	0.00403321	0.412831	0.407018	0.864291	1.66922	6	c("ANO9", "PTAFR", "GOPC", "TCAF2")
HP_INCREASED_MUSCLE_LIPID_CONTENT	0.00407301	0.412831	0.407018	-0.562801	-1.69133	28	c("MYPN", "COA8", "COX14", "TACO1", "CHCHD10", "COQ8A", "PNPLA2", "TPM2", "TRMU", "COX8A", "COX6B1", "COA3", "COX20", "COX10", "SCO1")
GO_REGULATION_OF_SYNAPSE_ASSEMBLY	0.00408432	0.412831	0.407018	0.494664	1.62078	56	c("SLITRK5", "SNCA", "LRRC24", "SEMA4D", "FLRT3", "PPP1R9A", "ADGRL1", "ADGRL3", "IL1RAPL1", "EFNA5", "GPC6", "MDGA1", "SIX4", "FZD1", "PDLIM5", "MEF2C", "VSTM5", "ADGRB2", "ARMCX5-GPRASP2", "TPBG", "EPHB2", "CLSTN3", "AMIGO1", "NLGN3", "AMIGO2", "ARF6")
GO_DETECTION_OF_MECHANICAL_STIMULUS_INVOLVED_IN_SENSORY_PERCEPTION_OF_SOUND	0.00410203	0.412831	0.407018	-0.856953	-1.69983	6	c("LHFPL5", "HPN")
HP_ABNORMALITY_OF_FLUID_REGULATION	0.00426953	0.422265	0.407018	0.334645	1.40401	337	c("CTRC", "ERCC5", "ALPK3", "SPP1", "TAPT1", "LYZ", "ERBB3", "SPINK1", "COL1A1", "AVPR2", "GRHL2", "IL7R", "PTPN14", "CCBE1", "TNFRSF11B", "PIGA", "DNMT3B", "HFE", "FRMD4A", "ERAP1", "LAMC2", "FN1", "IL2RG", "PLD1", "GPR35", "MST1", "CBL", "CA12", "SLC4A1", "DSP", "CPS1", "HPGD", "OTULIN", "SLC35D1", "LYST", "NIPAL4", "ANTXR2", "HLA-DRB1", "NRL", "DCHS1", "MYO1E", "REEP6", "WDR35", "PIGN", "DIS3L…
HP_CHOROIDEREMIA	0.00434072	0.422265	0.407018	-0.886716	-1.66851	5	BEST1
HP_ABNORMALITY_OF_TEMPERATURE_REGULATION	0.00448373	0.422265	0.407018	0.351808	1.41741	224	c("ADAMTS13", "CTRC", "GAA", "ERCC5", "SPP1", "SPINK1", "COL1A1", "AVPR2", "IL7R", "F5", "NLRP12", "ERAP1", "QDPR", "PTPN3", "IL2RG", "GPR35", "MST1", "SLC4A1", "NECTIN4", "ABCA1", "NOTCH3", "COG6", "LYST", "SLCO1B1", "HLA-DRB1", "ATM", "PMP22", "GALC", "KDF1", "DIS3L2", "TLR3", "IL17RC", "ALG11", "ATXN3", "EDAR", "SLC19A3", "TCF4", "CYBB", "XIAP", "HSPG2", "CHD7", "TSC2", "NALCN", "KIF1B", "LPIN…
GO_RESPIRATORY_ELECTRON_TRANSPORT_CHAIN	0.00451425	0.422265	0.407018	-0.390074	-1.52742	98	c("NDUFB9", "GPD1", "SLC25A22", "NDUFC2-KCTD14", "NDUFA9", "SCO2", "NDUFA8", "NDUFA3", "NDUFS6", "COX7A2L", "UQCR10", "AIFM2", "COX7B", "ETFA", "NDUFS3", "UQCRQ", "COX5A", "COX5B", "NDUFB7", "CYCS", "COX8A", "NDUFB10", "CYC1", "NDUFAF2", "UQCRFS1", "COX6B1", "NDUFS8", "NDUFS7", "UQCC3", "ETFB", "NDUFB3", "COA6", "COQ9", "NDUFA11", "NDUFA6", "NDUFB8", "COX10", "BID", "UQCRB", "NDUFA7", "NDUFS5", "…
GO_RIBONUCLEOPROTEIN_COMPLEX	0.00452487	0.422265	0.407018	-0.256218	-1.24306	642	c("U2AF1", "API5", "MPV17L2", "PIH1D2", "ISG15", "RRP9", "SNRNP25", "RPP25", "SNRNP35", "SF3A1", "RPS26", "GNL3L", "CALR", "RPL28", "MRPL53", "SMG5", "NAA30", "SRP14", "RPS4Y1", "RPS2", "FAM207A", "BOP1", "SMU1", "MRPS2", "AKAP8L", "LARP6", "PABPC1", "MEPCE", "TRIM21", "BRCA1", "DDX58", "MRPS12", "MRPS26", "MRPL4", "DDX41", "MRPL10", "LSM2", "PABPN1", "WDR83", "RPL41", "EIF3F", "SNRNP48", "APOBEC…
GO_VIRAL_GENE_EXPRESSION	0.00456074	0.422265	0.407018	-0.332795	-1.43545	191	c("CDK9", "HPN", "POLR2L", "RPS26", "PTBP1", "RPL28", "RPS4Y1", "TFAP4", "RPS2", "IFITM3", "TRIM21", "POLR2E", "POLR2H", "RPL41", "EIF3F", "POM121", "POLR2I", "CCL5", "RPLP1", "TRIM11", "POLR2J", "CTDP1", "RPS16", "RPL18", "MDFIC", "RPL8", "RPL23", "RPL3", "RPL32", "RPL14", "TRIM8", "RPS6", "NUP214", "TARBP2", "SUPT4H1", "RPL22", "RPL21", "CHD1", "RPL23A", "RPL11", "RPS5", "RPL10A", "RPSA", "DENR…
GO_REGULATION_OF_EXOSOMAL_SECRETION	0.00456543	0.422265	0.407018	-0.683888	-1.76983	15	c("SMPD3", "PRKN", "HGS", "STAM", "ATP13A2", "VPS4A", "SDC1")
GO_NADH_DEHYDROGENASE_COMPLEX	0.00457252	0.422265	0.407018	-0.519241	-1.73251	43	c("NDUFB9", "NDUFC2-KCTD14", "NDUFA9", "NDUFA8", "NDUFA3", "NDUFS6", "NDUFS3", "NDUFB7", "DMAC2", "NDUFB10", "DMAC1", "NDUFS8", "NDUFS7", "NDUFB3", "NDUFA11", "NDUFA6", "NDUFB8", "NDUFA7", "NDUFS5", "NDUFC2", "NDUFA4", "NDUFA2", "NDUFAB1", "NDUFB2", "NDUFA12", "NDUFB11", "NDUFA10", "NDUFV1", "NDUFB5", "FOXRED1", "NDUFV2", "NDUFV3", "NDUFAF1")
GO_OXIDOREDUCTASE_ACTIVITY_ACTING_ON_NAD_P_H_QUINONE_OR_SIMILAR_COMPOUND_AS_ACCEPTOR	0.00457285	0.422265	0.407018	-0.476595	-1.68361	51	c("NDUFB9", "NDUFC2-KCTD14", "NDUFA9", "NDUFA8", "NDUFA3", "NDUFS6", "TP53I3", "AIFM2", "NDUFS3", "NDUFB7", "NDUFB10", "NDUFAF2", "CBR1", "DCXR", "NDUFS8", "NDUFS7", "NQO1", "NDUFB3", "NQO2", "NDUFA6", "NDUFB8", "NDUFA7", "NDUFS5", "NDUFC2", "NDUFA4", "NDUFA2")
GO_REGULATION_OF_DEFENSE_RESPONSE_TO_VIRUS_BY_HOST	0.00458576	0.422265	0.407018	-0.558428	-1.71707	30	c("IL15", "ZDHHC1", "PYCARD", "TRIM6", "MICB", "DDX58", "PARP9", "APOBEC3F", "PQBP1")
HP_ABNORMALITY_OF_SKIN_PHYSIOLOGY	0.00459216	0.422265	0.407018	0.334193	1.38711	303	c("GATA3", "CIITA", "TRPV3", "ERCC5", "AP1S3", "SPP1", "LYZ", "ENPP1", "MYSM1", "MMP1", "COL1A1", "IL7R", "CCBE1", "PIGA", "PNPLA1", "NLRP12", "ERAP1", "LAMC2", "GPNMB", "PTPN3", "IL2RG", "IL31RA", "GPR35", "GJB2", "MST1", "CASR", "CBL", "SLC4A1", "AUTS2", "RFXAP", "POU2AF1", "DSP", "HPGD", "PAPSS2", "DSG4", "LYST", "NIPAL4", "HLA-DRB1", "KANSL1", "PSEN1", "H6PD", "GJA1", "DNASE1", "CARMIL2", "RR…
[truncated: 588 more rows]

## Sheet: Table S3C
Table S3C. GSEA analysis of the up- and downregulated genes in Hallmark gene sets. (FGFR1 knockdown in Hs766T cell line; Related to Figure 2 and Supplemental Figure S3)
[truncated: 11 more rows]

## Sheet: Table S3D
Table S3D.GSEA analysis of the up- and downregulated genes in KEGG gene sets. (FGFR1 knockdown in Hs766T cell line; Related to Supplemental Figure S3)
[truncated: 20 more rows]

[truncated: 16 more sheets: Table S3E, Table S4, Table S5A, Table S5B, Table S5C, Table S5D, Table S5E, Table S6, Table S7A, Table S7B, Table S7C, Table S7D, Table S7E, Table S8A, Table S8B, Table S8C]
